# Supplementary material for: Analysis of the Spectrum of ACE2 Variation Suggests a Possible Influence of Rare and Common Variants on Susceptibility to COVID-19 and Severity of Outcome
Source: Front Genet. 2020 Sep 29;11:551220. doi: 10.3389/fgene.2020.551220 (PMC7550667; doi:10.3389/fgene.2020.551220)
Supplement: Supplementary file 2 [file Data_Sheet_2.xlsx]

## Sheet: Table S1
Table S1. A list of variants of the ACE2 gene extracted from gnomAD exomes and genomes
POS	rsID	Ref	Alt	Type	Effect	AN_nfe	AC_nfe	AF_nfe	AN_fin	AC_fin	AF_fin	AN_eas	AC_eas	AF_eas	AN_afr	AC_afr	AF_afr	AN_sas	AC_sas	AF_sas	AN_nfe_bgr	AC_nfe_bgr	AF_nfe_bgr	AN_nfe_swe	AC_nfe_swe	AF_nfe_swe	AN_nfe_nwe	AC_nfe_nwe	AF_nfe_nwe	AN_nfe_est	AC_nfe_est	AF_nfe_est	AN_nfe_seu	AC_nfe_seu	AF_nfe_seu	AN_nfe_onf	AC_nfe_onf	AF_nfe_onf
15574201	rs1299837968	A	G	downstream_gene_variant	MODIFIER	10858	4	0.000368392	2568	0	0	1009	0	0	5942	0	0	0	0	0	0	0	0	0	0	0	5979	0	0	3316	4	0.00120627	74	0	0	1489	0	0
15574216	rs764749862	A	T	downstream_gene_variant	MODIFIER	89141	0	0	18374	0	0	13845	0	0	18637	14	0.000751194	16999	0	0	1974	0	0	19088	0	0	34248	0	0	3514	0	0	7024	0	0	23293	0	0
15574223	rs1451651014	C	T	downstream_gene_variant	MODIFIER	10882	0	0	2578	0	0	1017	0	0	5980	1	0.000167224	0	0	0	0	0	0	0	0	0	5984	0	0	3341	0	0	73	0	0	1484	0	0
15574259	rs1334381378	G	A	downstream_gene_variant	MODIFIER	10851	0	0	2590	0	0	1019	1	0.000981354	5949	0	0	0	0	0	0	0	0	0	0	0	5976	0	0	3311	0	0	71	0	0	1493	0	0
15574298	rs375904293	T	C	downstream_gene_variant	MODIFIER	83225	8	9.6125e-05	16682	0	0	12444	0	0	17850	0	0	14231	0	0	1917	1	0.000521648	18635	1	5.36625e-05	30918	4	0.000129374	3483	0	0	6763	0	0	21509	2	9.29843e-05
15574349	rs1277104853	G	GC	downstream_gene_variant	MODIFIER	10846	0	0	2568	0	0	1015	0	0	5910	1	0.000169205	0	0	0	0	0	0	0	0	0	5957	0	0	3332	0	0	72	0	0	1485	0	0
15574493	rs1262157638	C	A	downstream_gene_variant	MODIFIER	10861	0	0	2595	0	0	1001	0	0	5910	0	0	0	0	0	0	0	0	0	0	0	5980	0	0	3319	0	0	72	0	0	1490	0	0
15574502	rs950358554	G	A	downstream_gene_variant	MODIFIER	10871	0	0	2603	0	0	1005	0	0	5914	0	0	0	0	0	0	0	0	0	0	0	5985	0	0	3326	0	0	74	0	0	1486	0	0
15574514	rs762633729	T	C	downstream_gene_variant	MODIFIER	10887	4	0.000367411	2592	0	0	1013	0	0	5924	0	0	0	0	0	0	0	0	0	0	0	5982	2	0.000334336	3335	0	0	74	0	0	1496	2	0.0013369
15574526	rs1248033733	A	G	downstream_gene_variant	MODIFIER	10906	1	9.16926e-05	2605	0	0	1014	0	0	5926	0	0	0	0	0	0	0	0	0	0	0	5991	0	0	3346	0	0	73	0	0	1496	1	0.000668449
15574528	rs1445914404	A	G	downstream_gene_variant	MODIFIER	10899	1	9.17515e-05	2601	0	0	1011	0	0	5922	0	0	0	0	0	0	0	0	0	0	0	5988	1	0.000167001	3340	0	0	73	0	0	1498	0	0
15574549	rs980331018	A	G	downstream_gene_variant	MODIFIER	10908	0	0	2609	0	0	1012	0	0	5929	6	0.00101198	0	0	0	0	0	0	0	0	0	5985	0	0	3354	0	0	73	0	0	1496	0	0
15574614	rs1248352743	C	A	downstream_gene_variant	MODIFIER	10889	1	9.18358e-05	2590	0	0	1010	0	0	5943	0	0	0	0	0	0	0	0	0	0	0	5978	1	0.00016728	3346	0	0	73	0	0	1492	0	0
15574695	rs1175382558	T	C	downstream_gene_variant	MODIFIER	10921	0	0	2599	0	0	1005	1	0.000995025	5981	0	0	0	0	0	0	0	0	0	0	0	6002	0	0	3352	0	0	74	0	0	1493	0	0
15574755	rs141936113	G	A	downstream_gene_variant	MODIFIER	10801	0	0	2549	0	0	987	1	0.00101317	5824	1	0.000171703	0	0	0	0	0	0	0	0	0	5941	0	0	3306	0	0	72	0	0	1482	0	0
15574773	rs756514360	G	A	downstream_gene_variant	MODIFIER	10740	15	0.00139665	2540	1	0.000393701	987	0	0	5814	0	0	0	0	0	0	0	0	0	0	0	5927	9	0.00151847	3266	0	0	74	1	0.0135135	1473	5	0.00339443
15574798	rs766583158	A	C	downstream_gene_variant	MODIFIER	10675	0	0	2547	0	0	975	9	0.00923077	5734	0	0	0	0	0	0	0	0	0	0	0	5909	0	0	3238	0	0	72	0	0	1456	0	0
15574835	rs1398998291	C	T	downstream_gene_variant	MODIFIER	10725	2	0.00018648	2558	0	0	993	0	0	5836	0	0	0	0	0	0	0	0	0	0	0	5911	0	0	3282	2	0.000609385	71	0	0	1461	0	0
15574842	rs187479633	G	A	downstream_gene_variant	MODIFIER	10743	0	0	2558	0	0	987	0	0	5845	3	0.000513259	0	0	0	0	0	0	0	0	0	5918	0	0	3293	0	0	69	0	0	1463	0	0
15574845	rs191624324	C	T	downstream_gene_variant	MODIFIER	10767	1	9.28764e-05	2569	14	0.00544959	992	0	0	5848	0	0	0	0	0	0	0	0	0	0	0	5926	0	0	3305	1	0.000302572	70	0	0	1466	0	0
15574856	rs146316806	G	A	downstream_gene_variant	MODIFIER	10769	0	0	2556	0	0	991	8	0.00807265	5867	0	0	0	0	0	0	0	0	0	0	0	5921	0	0	3302	0	0	72	0	0	1474	0	0
15574889	rs779179460	C	T	downstream_gene_variant	MODIFIER	10798	0	0	2538	0	0	992	1	0.00100806	5871	0	0	0	0	0	0	0	0	0	0	0	5946	0	0	3305	0	0	74	0	0	1473	0	0
15574907	rs1004502273	T	C	downstream_gene_variant	MODIFIER	10824	0	0	2522	0	0	990	0	0	5905	2	0.000338696	0	0	0	0	0	0	0	0	0	5945	0	0	3323	0	0	74	0	0	1482	0	0
15575010	rs184058801	T	C	downstream_gene_variant	MODIFIER	10816	0	0	2449	0	0	1003	3	0.00299103	5946	0	0	0	0	0	0	0	0	0	0	0	5944	0	0	3322	0	0	74	0	0	1476	0	0
15575015	rs980020606	T	G	downstream_gene_variant	MODIFIER	10794	2	0.000185288	2453	0	0	1004	0	0	5927	0	0	0	0	0	0	0	0	0	0	0	5936	2	0.000336927	3312	0	0	73	0	0	1473	0	0
15575029	rs1452049006	T	C	downstream_gene_variant	MODIFIER	10811	2	0.000184997	2454	0	0	1007	0	0	5931	0	0	0	0	0	0	0	0	0	0	0	5951	0	0	3317	2	0.000602954	74	0	0	1469	0	0
15575032	rs927133053	T	C	downstream_gene_variant	MODIFIER	10804	1	9.25583e-05	2448	0	0	1006	0	0	5928	0	0	0	0	0	0	0	0	0	0	0	5947	0	0	3312	0	0	74	0	0	1471	1	0.00067981
15575073	rs957194117	T	A	downstream_gene_variant	MODIFIER	10758	0	0	2459	0	0	1000	1	0.001	5845	0	0	0	0	0	0	0	0	0	0	0	5918	0	0	3290	0	0	73	0	0	1477	0	0
15575074	rs990238558	T	A	downstream_gene_variant	MODIFIER	10748	1	9.30406e-05	2447	0	0	996	0	0	5856	0	0	0	0	0	0	0	0	0	0	0	5910	0	0	3296	1	0.000303398	73	0	0	1469	0	0
15575074	rs990238558	T	TA	downstream_gene_variant	MODIFIER	10748	0	0	2447	0	0	996	0	0	5856	1	0.000170765	0	0	0	0	0	0	0	0	0	5910	0	0	3296	0	0	73	0	0	1469	0	0
15575103	rs1468697460	G	A	downstream_gene_variant	MODIFIER	10589	1	9.44376e-05	2427	0	0	988	0	0	5789	0	0	0	0	0	0	0	0	0	0	0	5857	1	0.000170736	3203	0	0	74	0	0	1455	0	0
15575222	rs1051082755	CAG	C	downstream_gene_variant	MODIFIER	10643	0	0	2424	0	0	993	0	0	5796	1	0.000172533	0	0	0	0	0	0	0	0	0	5857	0	0	3267	0	0	73	0	0	1446	0	0
15575265	rs1392099248	A	T	downstream_gene_variant	MODIFIER	10778	1	9.27816e-05	2492	0	0	997	0	0	5851	0	0	0	0	0	0	0	0	0	0	0	5923	1	0.000168833	3310	0	0	73	0	0	1472	0	0
15575267	rs1424514732	T	C	downstream_gene_variant	MODIFIER	10774	1	9.2816e-05	2488	0	0	997	0	0	5841	0	0	0	0	0	0	0	0	0	0	0	5925	1	0.000168776	3306	0	0	73	0	0	1470	0	0
15575379	rs1132186	A	C	downstream_gene_variant	MODIFIER	10644	6926	0.650695	2567	1803	0.702376	996	964	0.967871	5809	2759	0.474953	0	0	0	0	0	0	0	0	0	5827	3806	0.653166	3279	2154	0.656908	72	49	0.680556	1466	917	0.625512
15575380	rs898668139	G	A	downstream_gene_variant	MODIFIER	10781	0	0	2577	0	0	1009	0	0	5899	0	0	0	0	0	0	0	0	0	0	0	5913	0	0	3313	0	0	72	0	0	1483	0	0
15575383	rs1410806525	G	T	downstream_gene_variant	MODIFIER	10779	2	0.000185546	2578	0	0	1006	0	0	5892	0	0	0	0	0	0	0	0	0	0	0	5918	0	0	3312	2	0.000603865	71	0	0	1478	0	0
15575387	rs201435576	A	AC	downstream_gene_variant	MODIFIER	10874	149	0.0137024	2592	8	0.00308642	1005	0	0	5903	19	0.0032187	0	0	0	0	0	0	0	0	0	5963	104	0.0174409	3345	30	0.00896861	73	1	0.0136986	1493	14	0.00937709
15575395	rs1334751528	T	G	downstream_gene_variant	MODIFIER	10864	0	0	2594	0	0	1005	0	0	5921	1	0.00016889	0	0	0	0	0	0	0	0	0	5964	0	0	3339	0	0	73	0	0	1488	0	0
15575416	rs1236266972	C	G	downstream_gene_variant	MODIFIER	10828	0	0	2580	0	0	1010	1	0.000990099	5862	0	0	0	0	0	0	0	0	0	0	0	5950	0	0	3323	0	0	73	0	0	1482	0	0
15575421	rs188051457	C	T	downstream_gene_variant	MODIFIER	10787	1	9.27042e-05	2575	0	0	1008	0	0	5823	69	0.0118496	0	0	0	0	0	0	0	0	0	5935	1	0.000168492	3304	0	0	73	0	0	1475	0	0
15575422	rs192714707	G	A	downstream_gene_variant	MODIFIER	10790	4	0.000370714	2566	8	0.00311769	1006	0	0	5834	8	0.00137127	0	0	0	0	0	0	0	0	0	5943	0	0	3300	3	0.000909091	73	0	0	1474	1	0.000678426
15575453	rs185396360	A	T	downstream_gene_variant	MODIFIER	10828	0	0	2579	0	0	1000	2	0.002	5895	0	0	0	0	0	0	0	0	0	0	0	5955	0	0	3330	0	0	73	0	0	1470	0	0
15575457	rs1289474830	A	G	downstream_gene_variant	MODIFIER	10830	1	9.23361e-05	2577	0	0	1017	0	0	5900	0	0	0	0	0	0	0	0	0	0	0	5953	1	0.000167983	3337	0	0	73	0	0	1467	0	0
15575463	rs942199023	A	AT	downstream_gene_variant	MODIFIER	10808	0	0	2578	0	0	1012	0	0	5877	0	0	0	0	0	0	0	0	0	0	0	5945	0	0	3316	0	0	71	0	0	1476	0	0
15575470	rs1205561383	A	G	downstream_gene_variant	MODIFIER	10810	1	9.25069e-05	2560	0	0	1015	0	0	5894	0	0	0	0	0	0	0	0	0	0	0	5958	0	0	3308	1	0.000302297	72	0	0	1472	0	0
15575485	rs1037906981	A	G	downstream_gene_variant	MODIFIER	10832	0	0	2580	0	0	1003	0	0	5922	3	0.000506586	0	0	0	0	0	0	0	0	0	5961	0	0	3318	0	0	72	0	0	1481	0	0
15575547	rs886180370	T	G	downstream_gene_variant	MODIFIER	10840	1	9.22509e-05	2607	0	0	1008	0	0	5962	0	0	0	0	0	0	0	0	0	0	0	5953	1	0.000167983	3319	0	0	73	0	0	1495	0	0
15575574	rs769689554	T	C	downstream_gene_variant	MODIFIER	10855	0	0	2620	0	0	1008	0	0	5925	50	0.00843882	0	0	0	0	0	0	0	0	0	5951	0	0	3342	0	0	72	0	0	1490	0	0
15575612	rs1369199675	GATTCTC	G	downstream_gene_variant	MODIFIER	10852	0	0	2626	0	0	1000	0	0	5914	1	0.00016909	0	0	0	0	0	0	0	0	0	5957	0	0	3339	0	0	70	0	0	1486	0	0
15575619	rs1444075806	A	C	downstream_gene_variant	MODIFIER	10842	0	0	2626	0	0	1000	0	0	5903	1	0.000169405	0	0	0	0	0	0	0	0	0	5956	0	0	3331	0	0	71	0	0	1484	0	0
15575620	rs1162278670	T	C	downstream_gene_variant	MODIFIER	10844	1	9.22169e-05	2624	0	0	1001	0	0	5894	0	0	0	0	0	0	0	0	0	0	0	5951	1	0.000168039	3340	0	0	70	0	0	1483	0	0
15575639	rs1392538401	T	A	downstream_gene_variant	MODIFIER	10865	1	9.20387e-05	2621	0	0	1003	0	0	5894	0	0	0	0	0	0	0	0	0	0	0	5968	0	0	3334	0	0	73	0	0	1490	1	0.000671141
15575645	rs762436568	CAT	C	downstream_gene_variant	MODIFIER	10868	0	0	2619	0	0	1000	7	0.007	5884	0	0	0	0	0	0	0	0	0	0	0	5974	0	0	3333	0	0	72	0	0	1489	0	0
15575667	rs546992535	T	C	downstream_gene_variant	MODIFIER	10839	0	0	2622	0	0	1006	0	0	5877	3	0.000510465	0	0	0	0	0	0	0	0	0	5954	0	0	3330	0	0	73	0	0	1482	0	0
15575672	rs144306316	C	T	downstream_gene_variant	MODIFIER	10782	84	0.00779076	2613	22	0.00841944	1000	0	0	5836	6	0.0010281	0	0	0	0	0	0	0	0	0	5925	52	0.00877637	3312	23	0.00694444	71	1	0.0140845	1474	8	0.00542741
15575696	rs190590146	G	A	downstream_gene_variant	MODIFIER	10876	33	0.0030342	2610	1	0.000383142	1006	0	0	5882	1	0.00017001	0	0	0	0	0	0	0	0	0	5986	17	0.00283996	3339	10	0.00299491	71	0	0	1480	6	0.00405405
15575715	rs989976986	T	A	downstream_gene_variant	MODIFIER	10798	1	9.26097e-05	2605	0	0	994	0	0	5840	0	0	0	0	0	0	0	0	0	0	0	5946	0	0	3298	0	0	73	0	0	1481	1	0.000675219
15575733	rs766786233	C	T	downstream_gene_variant	MODIFIER	10813	0	0	2611	0	0	992	0	0	5854	2	0.000341647	0	0	0	0	0	0	0	0	0	5961	0	0	3294	0	0	73	0	0	1485	0	0
15575734	rs754228409	G	A	downstream_gene_variant	MODIFIER	10834	0	0	2609	0	0	995	1	0.00100503	5881	0	0	0	0	0	0	0	0	0	0	0	5965	0	0	3306	0	0	72	0	0	1491	0	0
15575760	rs986857328	T	C	downstream_gene_variant	MODIFIER	10856	1	9.2115e-05	2611	0	0	988	0	0	5877	0	0	0	0	0	0	0	0	0	0	0	5984	1	0.000167112	3314	0	0	72	0	0	1486	0	0
15575773	rs1344166835	G	C	downstream_gene_variant	MODIFIER	10830	1	9.23361e-05	2617	0	0	986	0	0	5832	0	0	0	0	0	0	0	0	0	0	0	5975	0	0	3301	1	0.000302939	72	0	0	1482	0	0
15575783	rs983380237	T	C	downstream_gene_variant	MODIFIER	10830	4	0.000369344	2623	0	0	997	0	0	5846	0	0	0	0	0	0	0	0	0	0	0	5963	2	0.000335402	3317	0	0	72	0	0	1478	2	0.00135318
15575821	rs780931152	T	C	downstream_gene_variant	MODIFIER	10843	3	0.000276676	2626	6	0.00228484	989	0	0	5841	1	0.000171204	0	0	0	0	0	0	0	0	0	5949	3	0.000504286	3334	0	0	71	0	0	1489	0	0
15575829	rs1479535963	C	T	downstream_gene_variant	MODIFIER	10827	1	9.23617e-05	2620	0	0	988	0	0	5839	0	0	0	0	0	0	0	0	0	0	0	5950	0	0	3330	1	0.0003003	70	0	0	1477	0	0
15575854	rs942681075	T	C	downstream_gene_variant	MODIFIER	10885	0	0	2631	0	0	996	0	0	5913	2	0.000338238	0	0	0	0	0	0	0	0	0	5972	0	0	3346	0	0	73	0	0	1494	0	0
15575870	rs182322918	G	A	downstream_gene_variant	MODIFIER	10837	0	0	2628	0	0	983	0	0	5849	4	0.000683878	0	0	0	0	0	0	0	0	0	5961	0	0	3318	0	0	72	0	0	1486	0	0
15575875	rs1460962239	T	C	downstream_gene_variant	MODIFIER	10848	1	9.21829e-05	2626	0	0	994	0	0	5860	0	0	0	0	0	0	0	0	0	0	0	5971	1	0.000167476	3322	0	0	72	0	0	1483	0	0
15575889	rs758512275	A	T	downstream_gene_variant	MODIFIER	10841	6	0.000553454	2625	0	0	990	0	0	5863	0	0	0	0	0	0	0	0	0	0	0	5958	4	0.000671366	3327	1	0.000300571	72	1	0.0138889	1484	0	0
15575890	rs1250456591	T	C	downstream_gene_variant	MODIFIER	10841	0	0	2626	1	0.000380807	989	0	0	5874	0	0	0	0	0	0	0	0	0	0	0	5962	0	0	3324	0	0	72	0	0	1483	0	0
15575893	rs186002149	C	T	downstream_gene_variant	MODIFIER	10823	0	0	2624	0	0	987	0	0	5853	85	0.0145225	0	0	0	0	0	0	0	0	0	5948	0	0	3315	0	0	72	0	0	1488	0	0
15575958	rs1047204760	T	G	downstream_gene_variant	MODIFIER	10868	1	9.20132e-05	2618	0	0	1001	0	0	5890	0	0	0	0	0	0	0	0	0	0	0	5967	1	0.000167588	3337	0	0	73	0	0	1491	0	0
15575983	rs781081546	C	T	downstream_gene_variant	MODIFIER	10836	0	0	2623	0	0	1005	0	0	5888	0	0	0	0	0	0	0	0	0	0	0	5967	0	0	3311	0	0	72	0	0	1486	0	0
15575996	rs1052811275	C	T	downstream_gene_variant	MODIFIER	10831	1	9.23276e-05	2610	0	0	993	0	0	5874	0	0	0	0	0	0	0	0	0	0	0	5959	1	0.000167813	3312	0	0	73	0	0	1487	0	0
15576001	rs1174007140	G	A	downstream_gene_variant	MODIFIER	10833	0	0	2610	0	0	991	1	0.00100908	5862	1	0.00017059	0	0	0	0	0	0	0	0	0	5967	0	0	3311	0	0	73	0	0	1482	0	0
15576006	rs745657019	C	A	downstream_gene_variant	MODIFIER	10853	0	0	2623	0	0	996	0	0	5877	0	0	0	0	0	0	0	0	0	0	0	5975	0	0	3321	0	0	73	0	0	1484	0	0
15576016	rs370605950	C	A	downstream_gene_variant	MODIFIER	10855	1	9.21234e-05	2621	0	0	1000	0	0	5886	0	0	0	0	0	0	0	0	0	0	0	5973	0	0	3323	0	0	73	0	0	1486	1	0.000672948
15576017	rs1334053225	G	A	downstream_gene_variant	MODIFIER	10831	1	9.23276e-05	2617	0	0	997	0	0	5873	0	0	0	0	0	0	0	0	0	0	0	5961	1	0.000167757	3312	0	0	73	0	0	1485	0	0
15576027	rs1001208389	C	T	downstream_gene_variant	MODIFIER	10862	0	0	2621	0	0	1005	0	0	5910	5	0.000846024	0	0	0	0	0	0	0	0	0	5966	0	0	3331	0	0	73	0	0	1492	0	0
15576028	rs1034716170	G	A	downstream_gene_variant	MODIFIER	10833	0	0	2624	0	0	999	0	0	5888	1	0.000169837	0	0	0	0	0	0	0	0	0	5961	0	0	3311	0	0	73	0	0	1488	0	0
15576038	rs1294760855	G	T	downstream_gene_variant	MODIFIER	10879	0	0	2627	0	0	1010	1	0.000990099	5900	0	0	0	0	0	0	0	0	0	0	0	5985	0	0	3332	0	0	73	0	0	1489	0	0
15576052	rs189206043	C	G	downstream_gene_variant	MODIFIER	10863	1	9.20556e-05	2620	0	0	1000	0	0	5872	0	0	0	0	0	0	0	0	0	0	0	5975	0	0	3321	1	0.000301114	73	0	0	1494	0	0
15576052	rs189206043	C	T	downstream_gene_variant	MODIFIER	10863	0	0	2620	0	0	1000	0	0	5872	44	0.00749319	0	0	0	0	0	0	0	0	0	5975	0	0	3321	0	0	73	0	0	1494	0	0
15576101	rs1235108143	T	C	downstream_gene_variant	MODIFIER	10775	2	0.000185615	2610	0	0	982	0	0	5795	0	0	0	0	0	0	0	0	0	0	0	5942	2	0.000336587	3286	0	0	72	0	0	1475	0	0
15576105	rs1004919728	T	C	downstream_gene_variant	MODIFIER	10766	1	9.2885e-05	2599	0	0	975	0	0	5777	0	0	0	0	0	0	0	0	0	0	0	5939	1	0.000168379	3282	0	0	71	0	0	1474	0	0
15576119	rs1323024819	A	G	downstream_gene_variant	MODIFIER	10733	1	9.31706e-05	2591	0	0	981	0	0	5771	0	0	0	0	0	0	0	0	0	0	0	5925	0	0	3265	1	0.000306279	69	0	0	1474	0	0
15576164	rs1020146667	G	A	downstream_gene_variant	MODIFIER	10712	2	0.000186706	2581	0	0	979	0	0	5749	0	0	0	0	0	0	0	0	0	0	0	5910	1	0.000169205	3258	0	0	72	0	0	1472	1	0.000679348
15576164	rs1020146667	G	C	downstream_gene_variant	MODIFIER	10712	0	0	2581	0	0	979	0	0	5749	1	0.000173943	0	0	0	0	0	0	0	0	0	5910	0	0	3258	0	0	72	0	0	1472	0	0
15576186	rs1250050408	GAC	G	downstream_gene_variant	MODIFIER	10728	0	0	2583	0	0	981	0	0	5757	1	0.000173702	0	0	0	0	0	0	0	0	0	5902	0	0	3278	0	0	71	0	0	1477	0	0
15576195	rs778388079	A	G	downstream_gene_variant	MODIFIER	10708	1	9.33881e-05	2580	0	0	983	0	0	5754	0	0	0	0	0	0	0	0	0	0	0	5889	1	0.000169808	3274	0	0	70	0	0	1475	0	0
15576200	rs181137754	C	T	downstream_gene_variant	MODIFIER	10775	0	0	2591	0	0	995	8	0.0080402	5803	0	0	0	0	0	0	0	0	0	0	0	5927	0	0	3298	0	0	70	0	0	1480	0	0
15576208	rs986888229	C	T	downstream_gene_variant	MODIFIER	10788	0	0	2595	0	0	1001	0	0	5810	0	0	0	0	0	0	0	0	0	0	0	5945	0	0	3297	0	0	72	0	0	1474	0	0
15576243	rs768240243	C	G	downstream_gene_variant	MODIFIER	10839	0	0	2610	0	0	1000	0	0	5835	1	0.00017138	0	0	0	0	0	0	0	0	0	5970	0	0	3303	0	0	72	0	0	1494	0	0
15576301	rs1429572279	G	A	downstream_gene_variant	MODIFIER	10911	0	0	2610	0	0	1005	1	0.000995025	5907	0	0	0	0	0	0	0	0	0	0	0	5999	0	0	3340	0	0	72	0	0	1500	0	0
15576312	rs964430353	C	A	downstream_gene_variant	MODIFIER	10895	0	0	2607	0	0	1003	0	0	5908	0	0	0	0	0	0	0	0	0	0	0	5987	0	0	3338	0	0	74	0	0	1496	0	0
15576313	rs975430967	G	A	downstream_gene_variant	MODIFIER	10872	0	0	2600	0	0	995	1	0.00100503	5903	0	0	0	0	0	0	0	0	0	0	0	5982	0	0	3328	0	0	74	0	0	1488	0	0
15576325	rs749739803	C	G	downstream_gene_variant	MODIFIER	10897	0	0	2603	0	0	1006	0	0	5942	1	0.000168294	0	0	0	0	0	0	0	0	0	5995	0	0	3334	0	0	74	0	0	1494	0	0
15576356	rs1186354127	T	C	downstream_gene_variant	MODIFIER	10929	0	0	2591	0	0	1003	0	0	5928	0	0	0	0	0	0	0	0	0	0	0	5997	0	0	3361	0	0	73	0	0	1498	0	0
15576358	rs778892463	A	G	downstream_gene_variant	MODIFIER	10937	1	9.14328e-05	2597	0	0	1008	0	0	5930	0	0	0	0	0	0	0	0	0	0	0	6006	1	0.0001665	3358	0	0	74	0	0	1499	0	0
15576399	rs1288260078	T	A	downstream_gene_variant	MODIFIER	6717	1	0.000148876	1467	0	0	268	0	0	4249	0	0	0	0	0	0	0	0	0	0	0	3696	1	0.000270563	2013	0	0	51	0	0	957	0	0
15576399	rs1288260078	T	C	downstream_gene_variant	MODIFIER	6717	1	0.000148876	1467	0	0	268	0	0	4249	0	0	0	0	0	0	0	0	0	0	0	3696	1	0.000270563	2013	0	0	51	0	0	957	0	0
15576415	rs773682788	G	GT	downstream_gene_variant	MODIFIER	10462	3	0.000286752	2520	1	0.000396825	955	0	0	5586	76	0.0136054	0	0	0	0	0	0	0	0	0	5752	1	0.000173853	3187	1	0.000313775	71	0	0	1452	1	0.000688705
15576415	rs773682788	GT	G	downstream_gene_variant	MODIFIER	10462	6792	0.649207	2520	1772	0.703175	955	923	0.966492	5586	2630	0.47082	0	0	0	0	0	0	0	0	0	5752	3747	0.651426	3187	2099	0.658613	71	47	0.661972	1452	899	0.619146
15576416	rs111301788	T	G	downstream_gene_variant	MODIFIER	10450	0	0	2520	0	0	955	0	0	5446	17	0.00312156	0	0	0	0	0	0	0	0	0	5745	0	0	3189	0	0	71	0	0	1445	0	0
15576438	rs906945411	A	G	downstream_gene_variant	MODIFIER	10676	0	0	2554	0	0	980	0	0	5758	11	0.00191039	0	0	0	0	0	0	0	0	0	5895	0	0	3234	0	0	73	0	0	1474	0	0
15576441	rs947020994	C	T	downstream_gene_variant	MODIFIER	10665	0	0	2546	0	0	978	0	0	5736	4	0.00069735	0	0	0	0	0	0	0	0	0	5894	0	0	3236	0	0	73	0	0	1462	0	0
15576477	rs937033431	G	A	downstream_gene_variant	MODIFIER	10674	0	0	2582	0	0	973	0	0	5775	18	0.00311688	0	0	0	0	0	0	0	0	0	5891	0	0	3242	0	0	73	0	0	1468	0	0
15576514	rs150655296	C	T	downstream_gene_variant	MODIFIER	10760	5	0.000464684	2599	0	0	990	0	0	5823	355	0.0609651	0	0	0	0	0	0	0	0	0	5921	5	0.000844452	3285	0	0	70	0	0	1484	0	0
15576562	rs765633446	G	A	downstream_gene_variant	MODIFIER	10878	5	0.000459643	2608	1	0.000383436	1005	0	0	5927	1	0.000168719	0	0	0	0	0	0	0	0	0	5980	4	0.000668896	3326	0	0	74	0	0	1498	1	0.000667557
15576573	rs761636736	C	A	downstream_gene_variant	MODIFIER	10874	2	0.000183925	2603	0	0	1006	0	0	5914	0	0	0	0	0	0	0	0	0	0	0	5975	1	0.000167364	3324	0	0	74	0	0	1501	1	0.000666223
15576605	rs753290396	T	C	downstream_gene_variant	MODIFIER	10874	0	0	2585	0	0	1009	3	0.00297324	5917	1	0.000169005	0	0	0	0	0	0	0	0	0	5978	0	0	3326	0	0	74	0	0	1496	0	0
15576606	rs4830542	C	T	downstream_gene_variant	MODIFIER	10669	6951	0.651514	2557	1800	0.70395	995	963	0.967839	5763	2624	0.455318	0	0	0	0	0	0	0	0	0	5871	3838	0.653722	3255	2146	0.659293	74	50	0.675676	1469	917	0.624234
15576611	rs1489721943	A	AT	downstream_gene_variant	MODIFIER	10844	0	0	2577	0	0	998	0	0	5879	1	0.000170097	0	0	0	0	0	0	0	0	0	5960	0	0	3322	0	0	74	0	0	1488	0	0
15576615	rs1223697417	T	G	downstream_gene_variant	MODIFIER	10872	1	9.19794e-05	2573	0	0	1008	0	0	5903	0	0	0	0	0	0	0	0	0	0	0	5978	0	0	3322	0	0	74	0	0	1498	1	0.000667557
15576621	rs1196906068	TTTC	T	downstream_gene_variant	MODIFIER	10877	7	0.00064356	2564	0	0	1016	0	0	5906	0	0	0	0	0	0	0	0	0	0	0	5975	0	0	3332	7	0.00210084	74	0	0	1496	0	0
15576628	rs1157677893	T	G	downstream_gene_variant	MODIFIER	10899	1	9.17515e-05	2577	0	0	1010	0	0	5902	0	0	0	0	0	0	0	0	0	0	0	5993	0	0	3336	0	0	74	0	0	1496	1	0.000668449
15576683	rs185717300	C	T	downstream_gene_variant	MODIFIER	10848	0	0	2558	0	0	1013	0	0	5906	35	0.00592618	0	0	0	0	0	0	0	0	0	5974	0	0	3314	0	0	73	0	0	1487	0	0
15576733	rs1459439106	G	A	downstream_gene_variant	MODIFIER	10941	0	0	2623	0	0	1025	1	0.00097561	6028	0	0	0	0	0	0	0	0	0	0	0	6022	0	0	3346	0	0	74	0	0	1499	0	0
15576734	rs1303670766	A	G	downstream_gene_variant	MODIFIER	10966	0	0	2624	0	0	1026	1	0.000974659	6034	0	0	0	0	0	0	0	0	0	0	0	6027	0	0	3366	0	0	74	0	0	1499	0	0
15576761	rs1364782723	C	A	downstream_gene_variant	MODIFIER	10955	1	9.12825e-05	2634	0	0	1017	0	0	6025	0	0	0	0	0	0	0	0	0	0	0	6013	1	0.000166306	3370	0	0	74	0	0	1498	0	0
15576769	rs982291371	T	C	downstream_gene_variant	MODIFIER	10953	0	0	2633	0	0	1018	0	0	6013	1	0.000166306	0	0	0	0	0	0	0	0	0	6012	0	0	3369	0	0	74	0	0	1498	0	0
15576867	rs781377964	A	AT	downstream_gene_variant	MODIFIER	10869	0	0	2598	0	0	1000	0	0	5901	0	0	0	0	0	0	0	0	0	0	0	5987	0	0	3317	0	0	72	0	0	1493	0	0
15576907	rs766270914	A	G	downstream_gene_variant	MODIFIER	10929	10	0.000914997	2606	0	0	1011	0	0	5981	2	0.000334392	0	0	0	0	0	0	0	0	0	6005	8	0.00133222	3347	1	0.000298775	74	0	0	1503	1	0.000665336
15576916	rs751125487	T	C	downstream_gene_variant	MODIFIER	10921	4	0.000366267	2613	0	0	1012	0	0	5985	1	0.000167084	0	0	0	0	0	0	0	0	0	6002	3	0.000499833	3346	0	0	74	0	0	1499	1	0.000667111
15576937	rs953798777	G	A	downstream_gene_variant	MODIFIER	10923	0	0	2615	0	0	1020	0	0	5988	1	0.000167001	0	0	0	0	0	0	0	0	0	6007	0	0	3334	0	0	74	0	0	1508	0	0
15576941	rs755906356	G	A	downstream_gene_variant	MODIFIER	10906	4	0.000366771	2616	0	0	1018	0	0	5990	1	0.000166945	0	0	0	0	0	0	0	0	0	5999	3	0.000500083	3327	1	0.000300571	74	0	0	1506	0	0
15577018	rs1291666526	A	G	downstream_gene_variant	MODIFIER	10910	1	9.1659e-05	2626	0	0	1011	0	0	5953	0	0	0	0	0	0	0	0	0	0	0	5990	1	0.000166945	3336	0	0	72	0	0	1512	0	0
15577064	rs149842827	C	T	downstream_gene_variant	MODIFIER	10887	1	9.18527e-05	2626	0	0	1010	0	0	5947	84	0.0141248	0	0	0	0	0	0	0	0	0	5989	0	0	3331	0	0	73	0	0	1494	1	0.000669344
15577091	rs778520968	C	T	downstream_gene_variant	MODIFIER	10886	1	9.18611e-05	2626	0	0	1011	0	0	5960	0	0	0	0	0	0	0	0	0	0	0	5985	1	0.000167084	3332	0	0	73	0	0	1496	0	0
15577104	rs1234280229	C	A	downstream_gene_variant	MODIFIER	10890	1	9.18274e-05	2628	0	0	1021	0	0	5948	0	0	0	0	0	0	0	0	0	0	0	5986	1	0.000167056	3334	0	0	73	0	0	1497	0	0
15577206	rs145857403	A	T	downstream_gene_variant	MODIFIER	10874	0	0	2635	0	0	1005	7	0.00696517	5945	0	0	0	0	0	0	0	0	0	0	0	5996	0	0	3302	0	0	74	0	0	1502	0	0
15577248	rs988580400	G	A	downstream_gene_variant	MODIFIER	10829	0	0	2642	0	0	1005	0	0	5937	1	0.000168435	0	0	0	0	0	0	0	0	0	5971	0	0	3290	0	0	73	0	0	1495	0	0
15577251	rs370455373	C	T	downstream_gene_variant	MODIFIER	10834	0	0	2637	0	0	1010	1	0.000990099	5942	0	0	0	0	0	0	0	0	0	0	0	5973	0	0	3299	0	0	73	0	0	1489	0	0
15577259	rs778021764	A	G	downstream_gene_variant	MODIFIER	10871	8	0.000735903	2642	0	0	1013	0	0	5955	3	0.000503778	0	0	0	0	0	0	0	0	0	6003	5	0.000832917	3296	1	0.000303398	73	0	0	1499	2	0.00133422
15577266	rs1384490849	T	C	downstream_gene_variant	MODIFIER	10882	1	9.18949e-05	2643	0	0	1010	0	0	5958	0	0	0	0	0	0	0	0	0	0	0	6001	1	0.000166639	3309	0	0	73	0	0	1499	0	0
15577276	rs959770092	G	A	downstream_gene_variant	MODIFIER	10879	0	0	2637	0	0	1003	0	0	5966	2	0.000335233	0	0	0	0	0	0	0	0	0	5997	0	0	3308	0	0	72	0	0	1502	0	0
15577347	rs1330570455	C	G	downstream_gene_variant	MODIFIER	10874	0	0	2619	1	0.000381825	1004	0	0	5919	0	0	0	0	0	0	0	0	0	0	0	5977	0	0	3328	0	0	73	0	0	1496	0	0
15577353	rs1355341808	T	C	downstream_gene_variant	MODIFIER	10879	1	9.19202e-05	2617	0	0	1005	0	0	5917	0	0	0	0	0	0	0	0	0	0	0	5988	0	0	3321	0	0	73	0	0	1497	1	0.000668003
15577429	rs1441842446	C	T	downstream_gene_variant	MODIFIER	10813	2	0.000184963	2610	0	0	1004	0	0	5875	0	0	0	0	0	0	0	0	0	0	0	5967	2	0.000335177	3284	0	0	70	0	0	1492	0	0
15577452	rs1296656101	G	A	downstream_gene_variant	MODIFIER	10824	0	0	2627	0	0	1011	0	0	5912	1	0.000169147	0	0	0	0	0	0	0	0	0	5967	0	0	3300	0	0	71	0	0	1486	0	0
15577483	rs924545756	C	T	downstream_gene_variant	MODIFIER	10836	1	9.2285e-05	2630	0	0	1015	0	0	5920	0	0	0	0	0	0	0	0	0	0	0	5981	0	0	3295	1	0.00030349	73	0	0	1487	0	0
15577489	rs1246769177	T	C	downstream_gene_variant	MODIFIER	10873	0	0	2628	0	0	1011	0	0	5943	1	0.000168265	0	0	0	0	0	0	0	0	0	5986	0	0	3318	0	0	73	0	0	1496	0	0
15577493	rs770306015	TCAA	T	downstream_gene_variant	MODIFIER	10880	0	0	2633	0	0	1014	0	0	5946	1	0.00016818	0	0	0	0	0	0	0	0	0	5984	0	0	3323	0	0	74	0	0	1499	0	0
15577500	rs1356460390	C	T	downstream_gene_variant	MODIFIER	10894	1	9.17936e-05	2633	0	0	1012	0	0	5945	0	0	0	0	0	0	0	0	0	0	0	5998	0	0	3321	0	0	74	0	0	1501	1	0.000666223
15577578	rs1231096540	T	A	downstream_gene_variant	MODIFIER	10844	1	9.22169e-05	2621	0	0	1003	0	0	5898	0	0	0	0	0	0	0	0	0	0	0	5973	0	0	3305	1	0.000302572	71	0	0	1495	0	0
15577587	rs1274226726	A	G	downstream_gene_variant	MODIFIER	10861	0	0	2616	0	0	1005	0	0	5899	1	0.00016952	0	0	0	0	0	0	0	0	0	5975	0	0	3322	0	0	71	0	0	1493	0	0
15577654	rs140218789	C	A	downstream_gene_variant	MODIFIER	10742	0	0	2574	0	0	1003	0	0	5834	27	0.00462804	0	0	0	0	0	0	0	0	0	5953	0	0	3239	0	0	71	0	0	1479	0	0
15577669	rs1203433538	A	G	downstream_gene_variant	MODIFIER	10852	1	9.21489e-05	2614	0	0	997	0	0	5904	0	0	0	0	0	0	0	0	0	0	0	5978	0	0	3306	1	0.00030248	74	0	0	1494	0	0
15577710	rs764504671	G	A	downstream_gene_variant	MODIFIER	10810	0	0	2620	0	0	989	0	0	5899	1	0.00016952	0	0	0	0	0	0	0	0	0	5955	0	0	3291	0	0	71	0	0	1493	0	0
15577716	rs774547560	G	A	downstream_gene_variant	MODIFIER	10802	2	0.000185151	2615	0	0	986	0	0	5866	0	0	0	0	0	0	0	0	0	0	0	5956	1	0.000167898	3284	0	0	71	0	0	1491	1	0.000670691
15577720	rs1183616567	A	G	downstream_gene_variant	MODIFIER	10860	1	9.2081e-05	2622	0	0	993	0	0	5915	0	0	0	0	0	0	0	0	0	0	0	5988	1	0.000167001	3309	0	0	70	0	0	1493	0	0
15577730	rs761811738	A	G	downstream_gene_variant	MODIFIER	10839	0	0	2620	0	0	991	0	0	5883	99	0.0168281	0	0	0	0	0	0	0	0	0	5975	0	0	3303	0	0	72	0	0	1489	0	0
15577737	rs767516874	T	C	downstream_gene_variant	MODIFIER	10841	1	9.22424e-05	2616	1	0.000382263	995	0	0	5893	0	0	0	0	0	0	0	0	0	0	0	5979	1	0.000167252	3299	0	0	72	0	0	1491	0	0
15577759	rs6632674	C	T	downstream_gene_variant	MODIFIER	10706	0	0	2602	0	0	982	4	0.00407332	5834	0	0	0	0	0	0	0	0	0	0	0	5911	0	0	3246	0	0	72	0	0	1477	0	0
15577762	rs754190796	G	A	downstream_gene_variant	MODIFIER	10763	1	9.29109e-05	2615	0	0	993	0	0	5864	0	0	0	0	0	0	0	0	0	0	0	5929	1	0.000168663	3278	0	0	71	0	0	1485	0	0
15577797	rs1019186818	C	A	downstream_gene_variant	MODIFIER	10637	2	0.000188023	2603	0	0	959	0	0	5711	0	0	0	0	0	0	0	0	0	0	0	5878	0	0	3218	0	0	69	0	0	1472	2	0.0013587
15577869	rs1003804404	C	T	downstream_gene_variant	MODIFIER	10769	0	0	2604	0	0	997	0	0	5878	0	0	0	0	0	0	0	0	0	0	0	5956	0	0	3262	0	0	69	0	0	1482	0	0
15577888	rs145025362	G	A	downstream_gene_variant	MODIFIER	10780	0	0	2614	0	0	1006	0	0	5906	1	0.000169319	0	0	0	0	0	0	0	0	0	5956	0	0	3272	0	0	69	0	0	1483	0	0
15577905	rs58967744	T	G	downstream_gene_variant	MODIFIER	10823	6	0.000554375	2620	0	0	1004	30	0.0298805	5882	1301	0.221183	0	0	0	0	0	0	0	0	0	5970	5	0.000837521	3289	0	0	72	0	0	1492	1	0.000670241
15577938	rs778732888	T	C	downstream_gene_variant	MODIFIER	10862	0	0	2625	0	0	1009	5	0.0049554	5979	0	0	0	0	0	0	0	0	0	0	0	5991	0	0	3301	0	0	72	0	0	1498	0	0
15577973	rs977144412	C	T	downstream_gene_variant	MODIFIER	10797	0	0	2605	0	0	1004	1	0.000996016	5919	0	0	0	0	0	0	0	0	0	0	0	5965	0	0	3267	0	0	72	0	0	1493	0	0
15577974	rs748055584	G	A	downstream_gene_variant	MODIFIER	10800	1	9.25926e-05	2614	0	0	1011	0	0	5923	0	0	0	0	0	0	0	0	0	0	0	5965	1	0.000167645	3272	0	0	73	0	0	1490	0	0
15577989	rs943664430	C	T	downstream_gene_variant	MODIFIER	10793	0	0	2612	0	0	1000	0	0	5920	4	0.000675676	0	0	0	0	0	0	0	0	0	5975	0	0	3259	0	0	72	0	0	1487	0	0
15578009	rs1244492241	T	G	downstream_gene_variant	MODIFIER	10761	0	0	2595	0	0	1002	0	0	5882	1	0.00017001	0	0	0	0	0	0	0	0	0	5952	0	0	3248	0	0	73	0	0	1488	0	0
15578009	rs1244492241	T	TAAAAC	downstream_gene_variant	MODIFIER	10761	0	0	2595	0	0	1002	0	0	5882	1	0.00017001	0	0	0	0	0	0	0	0	0	5952	0	0	3248	0	0	73	0	0	1488	0	0
15578061	rs758015902	G	A	downstream_gene_variant	MODIFIER	10832	1	9.23191e-05	2626	0	0	1004	0	0	5940	21	0.00353535	0	0	0	0	0	0	0	0	0	5981	1	0.000167196	3293	0	0	69	0	0	1489	0	0
15578064	rs1213135549	C	T	downstream_gene_variant	MODIFIER	10828	0	0	2620	1	0.000381679	1001	0	0	5946	0	0	0	0	0	0	0	0	0	0	0	5984	0	0	3290	0	0	68	0	0	1486	0	0
15578100	rs746709934	C	T	downstream_gene_variant	MODIFIER	10889	2	0.000183672	2635	0	0	1010	0	0	5995	0	0	0	0	0	0	0	0	0	0	0	6006	1	0.0001665	3322	1	0.000301023	70	0	0	1491	0	0
15578101	rs770678085	G	A	downstream_gene_variant	MODIFIER	10872	0	0	2630	0	0	1005	0	0	5988	7	0.001169	0	0	0	0	0	0	0	0	0	5997	0	0	3317	0	0	70	0	0	1488	0	0
15578111	rs1203758165	T	A	downstream_gene_variant	MODIFIER	10910	0	0	2640	0	0	1019	0	0	6023	1	0.00016603	0	0	0	0	0	0	0	0	0	6016	0	0	3332	0	0	70	0	0	1492	0	0
15578113	rs940123493	T	C	downstream_gene_variant	MODIFIER	10902	0	0	2639	0	0	1015	0	0	6031	1	0.00016581	0	0	0	0	0	0	0	0	0	6003	0	0	3339	0	0	70	0	0	1490	0	0
15578134	rs1037041346	G	A	downstream_gene_variant	MODIFIER	10905	2	0.000183402	2638	0	0	1014	0	0	6015	0	0	0	0	0	0	0	0	0	0	0	6012	0	0	3325	2	0.000601504	72	0	0	1496	0	0
15578139	rs1195303486	C	T	downstream_gene_variant	MODIFIER	10894	1	9.17936e-05	2634	0	0	1009	0	0	6014	0	0	0	0	0	0	0	0	0	0	0	6004	0	0	3321	0	0	73	0	0	1496	1	0.000668449
15578163	rs1242601005	A	G	downstream_gene_variant	MODIFIER	10839	1	9.22594e-05	2632	0	0	1009	0	0	5944	0	0	0	0	0	0	0	0	0	0	0	5988	1	0.000167001	3274	0	0	74	0	0	1503	0	0
15578166	rs182812527	G	A	downstream_gene_variant	MODIFIER	10832	3	0.000276957	2629	0	0	999	0	0	5922	51	0.00861196	0	0	0	0	0	0	0	0	0	5976	0	0	3279	1	0.000304971	73	0	0	1504	2	0.00132979
15578252	.	C	T	downstream_gene_variant	MODIFIER	10867	1	9.20217e-05	2620	0	0	1006	0	0	5913	0	0	0	0	0	0	0	0	0	0	0	5982	1	0.000167168	3313	0	0	74	0	0	1498	0	0
15578253	rs1184514010	A	G	downstream_gene_variant	MODIFIER	10881	1	9.19033e-05	2626	0	0	1007	0	0	5920	0	0	0	0	0	0	0	0	0	0	0	5988	0	0	3318	0	0	74	0	0	1501	1	0.000666223
15578319	rs746013434	T	C	downstream_gene_variant	MODIFIER	10878	8	0.000735429	2626	2	0.000761615	1005	0	0	5949	2	0.000336191	0	0	0	0	0	0	0	0	0	5994	3	0.000500501	3311	3	0.000906071	72	0	0	1501	2	0.00133245
15578342	rs920423741	A	C	downstream_gene_variant	MODIFIER	10911	0	0	2633	0	0	1019	0	0	5967	1	0.000167588	0	0	0	0	0	0	0	0	0	6011	0	0	3329	0	0	72	0	0	1499	0	0
15578355	rs1404059611	G	A	downstream_gene_variant	MODIFIER	10878	1	9.19287e-05	2636	0	0	1005	0	0	5956	0	0	0	0	0	0	0	0	0	0	0	5991	0	0	3319	0	0	71	0	0	1497	1	0.000668003
15578469	rs772107092	A	G	downstream_gene_variant	MODIFIER	10817	0	0	2608	0	0	991	0	0	5917	0	0	0	0	0	0	0	0	0	0	0	5962	0	0	3304	0	0	72	0	0	1479	0	0
15578482	rs1319588285	A	G	downstream_gene_variant	MODIFIER	10843	0	0	2609	1	0.000383289	993	0	0	5914	0	0	0	0	0	0	0	0	0	0	0	5963	0	0	3322	0	0	71	0	0	1487	0	0
15578486	rs1326305889	G	GA	downstream_gene_variant	MODIFIER	10764	1	9.29023e-05	2572	0	0	1000	0	0	5871	0	0	0	0	0	0	0	0	0	0	0	5941	0	0	3268	0	0	70	0	0	1485	1	0.000673401
15578535	rs932591303	G	T	downstream_gene_variant	MODIFIER	10834	0	0	2602	0	0	984	1	0.00101626	5860	0	0	0	0	0	0	0	0	0	0	0	5966	0	0	3302	0	0	72	0	0	1494	0	0
15578610	rs1009817489	C	T	downstream_gene_variant	MODIFIER	10749	2	0.000186064	2586	0	0	976	0	0	5760	0	0	0	0	0	0	0	0	0	0	0	5938	0	0	3255	2	0.000614439	72	0	0	1484	0	0
15578613	rs1022908045	A	G	downstream_gene_variant	MODIFIER	10812	0	0	2612	0	0	988	0	0	5820	1	0.000171821	0	0	0	0	0	0	0	0	0	5963	0	0	3286	0	0	74	0	0	1489	0	0
15578633	rs1223809826	C	T	downstream_gene_variant	MODIFIER	10784	1	9.273e-05	2603	0	0	984	0	0	5805	0	0	0	0	0	0	0	0	0	0	0	5948	1	0.000168124	3274	0	0	73	0	0	1489	0	0
15578648	rs1282218322	A	G	downstream_gene_variant	MODIFIER	10773	0	0	2599	0	0	982	1	0.00101833	5795	0	0	0	0	0	0	0	0	0	0	0	5949	0	0	3268	0	0	73	0	0	1483	0	0
15578652	rs1320853068	G	A	downstream_gene_variant	MODIFIER	10780	0	0	2594	0	0	984	0	0	5787	1	0.000172801	0	0	0	0	0	0	0	0	0	5952	0	0	3267	0	0	74	0	0	1487	0	0
15578699	rs939394760	A	C	downstream_gene_variant	MODIFIER	10810	0	0	2601	0	0	982	0	0	5839	4	0.000685049	0	0	0	0	0	0	0	0	0	5958	0	0	3307	0	0	72	0	0	1473	0	0
15578705	rs1284902451	C	T	downstream_gene_variant	MODIFIER	10838	1	9.22679e-05	2604	0	0	979	0	0	5860	0	0	0	0	0	0	0	0	0	0	0	5963	1	0.000167701	3321	0	0	71	0	0	1483	0	0
15578736	rs958366534	G	T	downstream_gene_variant	MODIFIER	10874	1	9.19625e-05	2610	0	0	984	0	0	5905	2	0.000338696	0	0	0	0	0	0	0	0	0	5972	1	0.000167448	3339	0	0	72	0	0	1491	0	0
15578804	rs753722286	C	T	downstream_gene_variant	MODIFIER	10857	0	0	2614	0	0	990	4	0.0040404	5865	0	0	0	0	0	0	0	0	0	0	0	5974	0	0	3322	0	0	72	0	0	1489	0	0
15578839	rs1270849326	T	C	downstream_gene_variant	MODIFIER	10844	0	0	2622	0	0	1002	0	0	5889	1	0.000169808	0	0	0	0	0	0	0	0	0	5969	0	0	3318	0	0	72	0	0	1485	0	0
15578898	rs183411461	A	C	downstream_gene_variant	MODIFIER	10889	18	0.00165304	2618	0	0	996	0	0	5904	2	0.000338753	0	0	0	0	0	0	0	0	0	5986	15	0.00250585	3328	1	0.000300481	73	0	0	1502	2	0.00133156
15578915	rs1199014161	G	A	downstream_gene_variant	MODIFIER	10876	0	0	2606	0	0	990	0	0	5910	0	0	0	0	0	0	0	0	0	0	0	5979	0	0	3326	0	0	72	0	0	1499	0	0
15578973	rs1028422398	G	A	downstream_gene_variant	MODIFIER	10849	0	0	2610	0	0	991	0	0	5883	2	0.000339963	0	0	0	0	0	0	0	0	0	5973	0	0	3314	0	0	74	0	0	1488	0	0
15578980	rs1471212006	A	C	downstream_gene_variant	MODIFIER	10854	0	0	2617	0	0	992	0	0	5886	2	0.000339789	0	0	0	0	0	0	0	0	0	5968	0	0	3323	0	0	72	0	0	1491	0	0
15578981	rs1159161773	CT	C	downstream_gene_variant	MODIFIER	10853	0	0	2612	0	0	991	3	0.00302725	5876	0	0	0	0	0	0	0	0	0	0	0	5968	0	0	3314	0	0	72	0	0	1499	0	0
15578983	rs1384876145	T	C	downstream_gene_variant	MODIFIER	10863	0	0	2623	0	0	984	0	0	5868	1	0.000170416	0	0	0	0	0	0	0	0	0	5972	0	0	3323	0	0	72	0	0	1496	0	0
15579014	rs953682416	C	T	downstream_gene_variant	MODIFIER	10805	0	0	2617	0	0	995	0	0	5835	1	0.00017138	0	0	0	0	0	0	0	0	0	5951	0	0	3295	0	0	73	0	0	1486	0	0
15579047	rs765046630	C	T	downstream_gene_variant	MODIFIER	10845	15	0.00138313	2611	1	0.000382995	997	0	0	5882	0	0	0	0	0	0	0	0	0	0	0	5971	8	0.00133981	3310	7	0.0021148	74	0	0	1490	0	0
15579048	rs1366637241	G	A	downstream_gene_variant	MODIFIER	10846	2	0.0001844	2613	0	0	1000	0	0	5883	0	0	0	0	0	0	0	0	0	0	0	5970	0	0	3307	2	0.000604778	73	0	0	1496	0	0
15579069	rs774428424	G	A	downstream_gene_variant	MODIFIER	10876	2	0.000183891	2617	0	0	999	0	0	5899	0	0	0	0	0	0	0	0	0	0	0	5982	2	0.000334336	3326	0	0	71	0	0	1497	0	0
15579120	rs928093493	A	G	downstream_gene_variant	MODIFIER	10919	2	0.000183167	2632	0	0	1011	0	0	5912	0	0	0	0	0	0	0	0	0	0	0	5996	2	0.000333556	3353	0	0	74	0	0	1496	0	0
15579123	rs1328949738	G	A	downstream_gene_variant	MODIFIER	10896	0	0	2632	0	0	1012	0	0	5903	1	0.000169405	0	0	0	0	0	0	0	0	0	5980	0	0	3349	0	0	74	0	0	1493	0	0
15579125	rs41303147	A	G	downstream_gene_variant	MODIFIER	10929	5	0.000457498	2639	0	0	1014	0	0	5930	0	0	0	0	0	0	0	0	0	0	0	6001	5	0.000833194	3356	0	0	74	0	0	1498	0	0
15579153	rs1279568710	A	G	downstream_gene_variant	MODIFIER	10925	1	9.15332e-05	2639	0	0	1010	0	0	5902	0	0	0	0	0	0	0	0	0	0	0	5998	1	0.000166722	3360	0	0	74	0	0	1493	0	0
15579177	rs1055187133	A	T	3_prime_UTR_variant	MODIFIER	10905	0	0	2633	0	0	1013	0	0	5912	6	0.00101488	0	0	0	0	0	0	0	0	0	5998	0	0	3344	0	0	73	0	0	1490	0	0
15579208	rs916591970	C	G	3_prime_UTR_variant	MODIFIER	10899	0	0	2635	0	0	1001	0	0	5912	2	0.000338295	0	0	0	0	0	0	0	0	0	6002	0	0	3330	0	0	74	0	0	1493	0	0
15579254	rs1293810771	C	T	3_prime_UTR_variant	MODIFIER	10864	0	0	2626	0	0	1007	1	0.000993049	5880	0	0	0	0	0	0	0	0	0	0	0	5985	0	0	3317	0	0	73	0	0	1489	0	0
15579274	rs1221392248	G	A	3_prime_UTR_variant	MODIFIER	10868	0	0	2622	0	0	1002	0	0	5885	1	0.000169924	0	0	0	0	0	0	0	0	0	5980	0	0	3323	0	0	74	0	0	1491	0	0
15579294	rs182366225	C	T	3_prime_UTR_variant	MODIFIER	10873	0	0	2625	0	0	993	18	0.0181269	5892	0	0	0	0	0	0	0	0	0	0	0	5980	0	0	3322	0	0	74	0	0	1497	0	0
15579348	rs951982321	C	T	3_prime_UTR_variant	MODIFIER	10817	1	9.24471e-05	2629	0	0	994	0	0	5820	0	0	0	0	0	0	0	0	0	0	0	5960	1	0.000167785	3305	0	0	72	0	0	1480	0	0
15579370	rs1363355253	T	C	3_prime_UTR_variant	MODIFIER	10843	1	9.22254e-05	2624	0	0	1001	0	0	5848	0	0	0	0	0	0	0	0	0	0	0	5965	1	0.000167645	3317	0	0	74	0	0	1487	0	0
15579409	rs1468647928	G	A	3_prime_UTR_variant	MODIFIER	10754	0	0	2599	0	0	988	0	0	5796	0	0	0	0	0	0	0	0	0	0	0	5940	0	0	3255	0	0	73	0	0	1486	0	0
15579421	rs757029414	T	C	3_prime_UTR_variant	MODIFIER	10861	3	0.000276218	2635	0	0	996	0	0	5840	1	0.000171233	0	0	0	0	0	0	0	0	0	5973	2	0.00033484	3324	0	0	74	0	0	1490	1	0.000671141
15579482	rs910382120	C	T	3_prime_UTR_variant	MODIFIER	10873	0	0	2624	0	0	1001	0	0	5871	1	0.000170329	0	0	0	0	0	0	0	0	0	5979	0	0	3324	0	0	74	0	0	1496	0	0
15579499	rs1424453558	G	A	3_prime_UTR_variant	MODIFIER	10875	1	9.1954e-05	2631	0	0	996	0	0	5877	0	0	0	0	0	0	0	0	0	0	0	5977	0	0	3321	0	0	74	0	0	1503	1	0.000665336
15579530	rs1301618417	T	C	3_prime_UTR_variant	MODIFIER	10860	0	0	2625	0	0	1002	0	0	5868	1	0.000170416	0	0	0	0	0	0	0	0	0	5971	0	0	3314	0	0	74	0	0	1501	0	0
15579545	rs780720987	C	T	3_prime_UTR_variant	MODIFIER	10886	0	0	2623	0	0	1003	1	0.000997009	5894	0	0	0	0	0	0	0	0	0	0	0	5988	0	0	3332	0	0	73	0	0	1493	0	0
15579552	rs1392843205	T	C	3_prime_UTR_variant	MODIFIER	10879	1	9.19202e-05	2620	0	0	1005	0	0	5906	0	0	0	0	0	0	0	0	0	0	0	5974	1	0.000167392	3339	0	0	73	0	0	1493	0	0
15579554	rs1329089026	C	A	3_prime_UTR_variant	MODIFIER	10879	0	0	2620	0	0	1010	0	0	5906	1	0.000169319	0	0	0	0	0	0	0	0	0	5982	0	0	3336	0	0	73	0	0	1488	0	0
15579577	rs142017934	T	C	3_prime_UTR_variant	MODIFIER	10861	1	9.20726e-05	2615	0	0	1005	0	0	5870	67	0.011414	0	0	0	0	0	0	0	0	0	5968	1	0.00016756	3327	0	0	74	0	0	1492	0	0
15579612	rs1317101734	AC	A	3_prime_UTR_variant	MODIFIER	10905	1	9.17011e-05	2625	0	0	1002	0	0	5904	0	0	0	0	0	0	0	0	0	0	0	5985	0	0	3350	1	0.000298507	73	0	0	1497	0	0
15579615	rs1044372223	C	G	3_prime_UTR_variant	MODIFIER	10892	0	0	2625	0	0	997	0	0	5892	2	0.000339443	0	0	0	0	0	0	0	0	0	5979	0	0	3343	0	0	73	0	0	1497	0	0
15579693	rs760277141	C	A	3_prime_UTR_variant	MODIFIER	10918	1	9.15919e-05	2620	0	0	1001	0	0	5862	1	0.00017059	0	0	0	0	0	0	0	0	0	5980	1	0.000167224	3369	0	0	73	0	0	1496	0	0
15579703	rs772533310	A	C	3_prime_UTR_variant	MODIFIER	10902	0	0	2624	3	0.00114329	1000	0	0	5854	0	0	0	0	0	0	0	0	0	0	0	5983	0	0	3356	0	0	72	0	0	1491	0	0
15579706	rs1341193629	T	A	3_prime_UTR_variant	MODIFIER	10885	2	0.000183739	2625	0	0	997	0	0	5856	0	0	0	0	0	0	0	0	0	0	0	5984	0	0	3345	2	0.000597907	71	0	0	1485	0	0
15579808	rs1196652183	AAACAG	A	3_prime_UTR_variant	MODIFIER	10934	0	0	2626	0	0	1014	0	0	5951	1	0.000168039	0	0	0	0	0	0	0	0	0	6015	0	0	3350	0	0	73	0	0	1496	0	0
15579847	rs991351617	C	T	3_prime_UTR_variant	MODIFIER	10899	1	9.17515e-05	2617	0	0	1003	0	0	5909	0	0	0	0	0	0	0	0	0	0	0	5984	0	0	3347	0	0	72	0	0	1496	1	0.000668449
15579866	rs770934080	A	C	3_prime_UTR_variant	MODIFIER	10897	0	0	2622	0	0	1010	0	0	5916	3	0.000507099	0	0	0	0	0	0	0	0	0	5975	0	0	3355	0	0	71	0	0	1496	0	0
15579923	rs1027728394	T	C	3_prime_UTR_variant	MODIFIER	10890	0	0	2599	0	0	1011	0	0	5896	1	0.000169607	0	0	0	0	0	0	0	0	0	5990	0	0	3338	0	0	72	0	0	1490	0	0
15580105	rs902013280	A	G	missense_variant	MODERATE	91958	3	3.26236e-05	18561	0	0	14656	0	0	19032	0	0	18380	0	0	1980	1	0.000505051	19106	0	0	36332	2	5.50479e-05	3545	0	0	7082	0	0	23913	0	0
15580115	rs375252585	T	C	synonymous_variant	LOW	91597	5	5.45869e-05	18537	12	0.000647354	14579	0	0	18993	0	0	17993	0	0	1977	0	0	19068	1	5.24439e-05	36146	0	0	3542	0	0	7062	2	0.000283206	23802	2	8.40266e-05
15580118	rs1228927272	A	T	missense_variant	MODERATE	10853	0	0	2596	0	0	1009	0	0	5914	1	0.00016909	0	0	0	0	0	0	0	0	0	5957	0	0	3339	0	0	74	0	0	1483	0	0
15580131	rs764682532	T	C	missense_variant	MODERATE	91036	0	0	18451	0	0	14403	0	0	18949	0	0	17434	0	0	1971	0	0	18948	0	0	35939	0	0	3541	0	0	7023	0	0	23614	0	0
15580134	rs1323382709	T	C	missense_variant&splice_region_variant	MODERATE	10893	0	0	2583	0	0	1005	1	0.000995025	5953	0	0	0	0	0	0	0	0	0	0	0	5978	0	0	3348	0	0	73	0	0	1494	0	0
15580141	rs749957133	T	A	splice_region_variant&intron_variant	LOW	90756	1	1.10186e-05	18402	0	0	14351	0	0	18924	1	5.2843e-05	17271	0	0	1968	0	0	18887	0	0	35852	1	2.78924e-05	3533	0	0	7009	0	0	23507	0	0
15580200	rs763735678	C	T	intron_variant	MODIFIER	10777	0	0	2547	0	0	1002	0	0	5898	1	0.000169549	0	0	0	0	0	0	0	0	0	5933	0	0	3281	0	0	73	0	0	1490	0	0
15580203	rs1382877696	A	C	intron_variant	MODIFIER	10889	1	9.18358e-05	2594	0	0	1006	0	0	5951	0	0	0	0	0	0	0	0	0	0	0	5969	0	0	3354	1	0.000298151	73	0	0	1493	0	0
15580271	rs1451897266	G	A	intron_variant	MODIFIER	10849	0	0	2603	0	0	1001	0	0	5898	1	0.000169549	0	0	0	0	0	0	0	0	0	5955	0	0	3342	0	0	72	0	0	1480	0	0
15580292	rs776751449	C	T	intron_variant	MODIFIER	10799	0	0	2600	0	0	996	1	0.00100402	5848	0	0	0	0	0	0	0	0	0	0	0	5939	0	0	3315	0	0	72	0	0	1473	0	0
15580301	rs889518510	G	A	intron_variant	MODIFIER	10829	0	0	2604	0	0	986	2	0.0020284	5858	0	0	0	0	0	0	0	0	0	0	0	5945	0	0	3324	0	0	71	0	0	1489	0	0
15580403	rs1227840548	G	A	intron_variant	MODIFIER	10743	0	0	2531	0	0	984	0	0	5827	1	0.000171615	0	0	0	0	0	0	0	0	0	5913	0	0	3283	0	0	72	0	0	1475	0	0
15580422	rs143079256	C	T	intron_variant	MODIFIER	10733	0	0	2497	0	0	983	0	0	5810	362	0.0623064	0	0	0	0	0	0	0	0	0	5896	0	0	3291	0	0	72	0	0	1474	0	0
15580442	rs1316237013	C	A	intron_variant	MODIFIER	10665	1	9.37647e-05	2453	0	0	986	0	0	5817	0	0	0	0	0	0	0	0	0	0	0	5878	0	0	3250	1	0.000307692	72	0	0	1465	0	0
15580450	rs1205656451	T	C	intron_variant	MODIFIER	10712	2	0.000186706	2442	0	0	980	0	0	5830	0	0	0	0	0	0	0	0	0	0	0	5874	0	0	3297	2	0.000606612	72	0	0	1469	0	0
15580465	rs754168579	A	G	intron_variant	MODIFIER	10709	7	0.000653656	2412	0	0	973	0	0	5813	1	0.000172028	0	0	0	0	0	0	0	0	0	5872	4	0.000681199	3306	3	0.000907441	72	0	0	1459	0	0
15580531	rs752506379	C	A	intron_variant	MODIFIER	10352	0	0	2206	0	0	955	0	0	5638	28	0.0049663	0	0	0	0	0	0	0	0	0	5730	0	0	3140	0	0	67	0	0	1415	0	0
15580586	rs764115323	A	T	intron_variant	MODIFIER	10473	0	0	2257	0	0	961	0	0	5644	64	0.0113395	0	0	0	0	0	0	0	0	0	5735	0	0	3260	0	0	65	0	0	1413	0	0
15580621	rs1264420138	T	G	intron_variant	MODIFIER	10397	0	0	2156	0	0	952	1	0.00105042	5642	0	0	0	0	0	0	0	0	0	0	0	5684	0	0	3249	0	0	64	0	0	1400	0	0
15580713	rs935309502	T	C	intron_variant	MODIFIER	9872	0	0	1435	0	0	931	0	0	5269	4	0.000759157	0	0	0	0	0	0	0	0	0	5389	0	0	3114	0	0	65	0	0	1304	0	0
15580721	rs1463794723	T	G	intron_variant	MODIFIER	9733	21	0.00215761	1315	1	0.000760456	913	0	0	5197	0	0	0	0	0	0	0	0	0	0	0	5320	0	0	3072	21	0.00683594	64	0	0	1277	0	0
15580724	.	AC	A	intron_variant	MODIFIER	9802	1	0.00010202	1293	0	0	921	0	0	5236	0	0	0	0	0	0	0	0	0	0	0	5348	1	0.000186986	3103	0	0	65	0	0	1286	0	0
15580729	rs1178126762	C	A	intron_variant	MODIFIER	9622	0	0	1191	0	0	880	0	0	5148	1	0.00019425	0	0	0	0	0	0	0	0	0	5240	0	0	3067	0	0	63	0	0	1252	0	0
15580759	rs1468805325	A	T	intron_variant	MODIFIER	9163	0	0	668	0	0	864	0	0	4742	1	0.000210881	0	0	0	0	0	0	0	0	0	5018	0	0	2961	0	0	41	0	0	1143	0	0
15580773	rs932167885	A	T	intron_variant	MODIFIER	7824	1	0.000127812	349	0	0	681	0	0	3111	0	0	0	0	0	0	0	0	0	0	0	4297	0	0	2549	1	0.000392311	24	0	0	954	0	0
15580778	rs768065053	G	GAT	intron_variant	MODIFIER	5104	991	0.194161	149	39	0.261745	428	143	0.334112	2438	511	0.209598	0	0	0	0	0	0	0	0	0	2911	502	0.172449	1579	386	0.244459	6	1	0.166667	608	102	0.167763
15580778	rs768065053	G	GATAT	intron_variant	MODIFIER	5104	186	0.036442	149	1	0.00671141	428	21	0.0490654	2438	149	0.0611157	0	0	0	0	0	0	0	0	0	2911	109	0.0374442	1579	60	0.0379987	6	0	0	608	17	0.0279605
15580778	rs768065053	G	GATATAT	intron_variant	MODIFIER	5104	248	0.0485893	149	2	0.0134228	428	4	0.00934579	2438	81	0.033224	0	0	0	0	0	0	0	0	0	2911	151	0.0518722	1579	66	0.0417986	6	0	0	608	31	0.0509868
15580778	rs768065053	GAT	G	intron_variant	MODIFIER	5104	167	0.0327194	149	3	0.0201342	428	15	0.0350467	2438	219	0.0898277	0	0	0	0	0	0	0	0	0	2911	91	0.0312607	1579	49	0.0310323	6	1	0.166667	608	26	0.0427632
15580778	rs768065053	GATATAT	G	intron_variant	MODIFIER	5104	2	0.00039185	149	0	0	428	19	0.0443925	2438	403	0.165299	0	0	0	0	0	0	0	0	0	2911	2	0.000687049	1579	0	0	6	0	0	608	0	0
15580778	rs768065053	GATATATAT	G	intron_variant	MODIFIER	5104	3	0.000587774	149	0	0	428	0	0	2438	248	0.101723	0	0	0	0	0	0	0	0	0	2911	3	0.00103057	1579	0	0	6	0	0	608	0	0
15580803	rs1038049882	A	ATATG	intron_variant	MODIFIER	8317	1	0.000120236	321	0	0	749	0	0	4023	0	0	0	0	0	0	0	0	0	0	0	4605	1	0.000217155	2700	0	0	23	0	0	989	0	0
15580815	rs1263027941	G	GA	intron_variant	MODIFIER	6621	0	0	244	0	0	510	1	0.00196078	3113	0	0	0	0	0	0	0	0	0	0	0	3706	0	0	2093	0	0	27	0	0	795	0	0
15580816	rs1486439868	A	G	intron_variant	MODIFIER	6626	0	0	273	0	0	500	0	0	3157	1	0.000316756	0	0	0	0	0	0	0	0	0	3680	0	0	2121	0	0	25	0	0	800	0	0
15580822	rs868031213	GAAAA	G	intron_variant	MODIFIER	5605	0	0	237	0	0	427	0	0	2655	0	0	0	0	0	0	0	0	0	0	0	3119	0	0	1809	0	0	22	0	0	655	0	0
15580831	rs1301090255	C	CTG	intron_variant	MODIFIER	5917	53	0.00895724	286	8	0.027972	518	4	0.00772201	3098	192	0.0619755	0	0	0	0	0	0	0	0	0	3336	28	0.00839329	1885	18	0.00954907	6	0	0	690	7	0.0101449
15580831	rs1301090255	C	CTGTGTGTG	intron_variant	MODIFIER	5917	1	0.000169005	286	0	0	518	0	0	3098	18	0.0058102	0	0	0	0	0	0	0	0	0	3336	1	0.00029976	1885	0	0	6	0	0	690	0	0
15580831	rs1301090255	CTG	C	intron_variant	MODIFIER	5917	345	0.0583066	286	14	0.048951	518	40	0.0772201	3098	905	0.292124	0	0	0	0	0	0	0	0	0	3336	149	0.0446643	1885	158	0.0838196	6	1	0.166667	690	37	0.0536232
15580831	rs1301090255	CTGTG	C	intron_variant	MODIFIER	5917	3911	0.660977	286	189	0.660839	518	471	0.909266	3098	1377	0.44448	0	0	0	0	0	0	0	0	0	3336	2181	0.653777	1885	1298	0.688594	6	2	0.333333	690	430	0.623188
15580831	rs1301090255	CTGTGTG	C	intron_variant	MODIFIER	5917	26	0.00439412	286	12	0.041958	518	1	0.0019305	3098	24	0.00774693	0	0	0	0	0	0	0	0	0	3336	14	0.00419664	1885	6	0.00318302	6	0	0	690	6	0.00869565
15580831	rs1301090255	CTGTGTGTG	C	intron_variant	MODIFIER	5917	37	0.00625317	286	0	0	518	0	0	3098	10	0.00322789	0	0	0	0	0	0	0	0	0	3336	29	0.00869305	1885	4	0.00212202	6	0	0	690	4	0.0057971
15580862	rs896816776	T	C	intron_variant	MODIFIER	9125	0	0	1001	0	0	858	0	0	4981	0	0	0	0	0	0	0	0	0	0	0	5002	0	0	2969	0	0	31	0	0	1123	0	0
15580886	rs1035378117	T	G	intron_variant	MODIFIER	8831	0	0	1154	0	0	830	0	0	4801	6	0.00124974	0	0	0	0	0	0	0	0	0	4891	0	0	2819	0	0	30	0	0	1091	0	0
15580887	rs750065285	G	C	intron_variant	MODIFIER	8962	0	0	1256	0	0	837	2	0.00238949	4859	0	0	0	0	0	0	0	0	0	0	0	4945	0	0	2874	0	0	30	0	0	1113	0	0
15580890	rs1454309764	A	C	intron_variant	MODIFIER	8986	1	0.000111284	1269	0	0	845	0	0	4893	0	0	0	0	0	0	0	0	0	0	0	4961	0	0	2871	0	0	31	0	0	1123	1	0.000890472
15580906	rs192781231	G	C	intron_variant	MODIFIER	9280	0	0	1468	0	0	881	0	0	5066	37	0.00730359	0	0	0	0	0	0	0	0	0	5127	0	0	2946	0	0	33	0	0	1174	0	0
15580912	rs1358445140	A	G	intron_variant	MODIFIER	9420	0	0	1536	0	0	890	0	0	5127	2	0.000390092	0	0	0	0	0	0	0	0	0	5197	0	0	2996	0	0	33	0	0	1194	0	0
15580988	rs1406496556	G	A	intron_variant	MODIFIER	10189	0	0	2066	0	0	953	0	0	5478	1	0.000182548	0	0	0	0	0	0	0	0	0	5586	0	0	3168	0	0	57	0	0	1378	0	0
15580989	rs1304000940	T	C	intron_variant	MODIFIER	10228	0	0	2096	0	0	961	0	0	5504	1	0.000181686	0	0	0	0	0	0	0	0	0	5603	0	0	3180	0	0	58	0	0	1387	0	0
15581038	rs976093430	C	T	intron_variant	MODIFIER	10304	0	0	2235	0	0	973	0	0	5633	3	0.000532576	0	0	0	0	0	0	0	0	0	5688	0	0	3159	0	0	61	0	0	1396	0	0
15581039	rs1048742526	G	A	intron_variant	MODIFIER	10356	0	0	2226	0	0	971	0	0	5648	1	0.000177054	0	0	0	0	0	0	0	0	0	5701	0	0	3188	0	0	62	0	0	1405	0	0
15581063	rs1317576432	T	C	intron_variant	MODIFIER	10489	1	9.5338e-05	2329	0	0	982	0	0	5710	0	0	0	0	0	0	0	0	0	0	0	5764	1	0.000173491	3240	0	0	65	0	0	1420	0	0
15581128	rs1239020251	G	A	intron_variant	MODIFIER	10596	1	9.43752e-05	2447	0	0	983	0	0	5714	0	0	0	0	0	0	0	0	0	0	0	5837	0	0	3238	0	0	67	0	0	1454	1	0.000687758
15581183	rs1284464714	A	G	intron_variant	MODIFIER	10685	0	0	2542	0	0	985	0	0	5774	0	0	0	0	0	0	0	0	0	0	0	5895	0	0	3247	0	0	74	0	0	1469	0	0
15581185	rs909391952	G	T	intron_variant	MODIFIER	10671	1	9.37119e-05	2535	0	0	976	0	0	5765	0	0	0	0	0	0	0	0	0	0	0	5892	1	0.000169722	3235	0	0	73	0	0	1471	0	0
15581193	rs942163619	T	C	intron_variant	MODIFIER	10701	0	0	2541	0	0	982	0	0	5762	4	0.000694203	0	0	0	0	0	0	0	0	0	5909	0	0	3242	0	0	74	0	0	1476	0	0
15581304	rs779435281	C	T	intron_variant	MODIFIER	10729	1	9.32053e-05	2591	0	0	980	0	0	5784	1	0.000172891	0	0	0	0	0	0	0	0	0	5925	0	0	3253	0	0	71	0	0	1480	1	0.000675676
15581341	rs1487917275	T	C	intron_variant	MODIFIER	10786	2	0.000185426	2613	0	0	985	0	0	5853	0	0	0	0	0	0	0	0	0	0	0	5955	0	0	3275	2	0.000610687	72	0	0	1484	0	0
15581364	rs966843055	G	C	intron_variant	MODIFIER	10763	3	0.000278733	2620	0	0	1003	0	0	5874	0	0	0	0	0	0	0	0	0	0	0	5939	2	0.000336757	3273	0	0	72	0	0	1479	1	0.000676133
15581367	rs1012181213	G	A	intron_variant	MODIFIER	10778	2	0.000185563	2620	1	0.000381679	996	0	0	5866	0	0	0	0	0	0	0	0	0	0	0	5950	2	0.000336134	3281	0	0	72	0	0	1475	0	0
15581448	rs1419134134	T	C	intron_variant	MODIFIER	10679	0	0	2611	0	0	987	0	0	5789	0	0	0	0	0	0	0	0	0	0	0	5897	0	0	3239	0	0	72	0	0	1471	0	0
15581467	rs1158020745	A	T	intron_variant	MODIFIER	10696	0	0	2602	1	0.00038432	986	0	0	5764	0	0	0	0	0	0	0	0	0	0	0	5922	0	0	3233	0	0	72	0	0	1469	0	0
15581498	rs1378349044	T	A	intron_variant	MODIFIER	10573	1	9.45805e-05	2586	0	0	986	0	0	5657	0	0	0	0	0	0	0	0	0	0	0	5863	0	0	3171	1	0.000315358	72	0	0	1467	0	0
15581509	rs750906988	T	C	intron_variant	MODIFIER	10545	0	0	2589	1	0.00038625	965	0	0	5664	0	0	0	0	0	0	0	0	0	0	0	5848	0	0	3164	0	0	73	0	0	1460	0	0
15581517	rs1163906457	T	G	intron_variant	MODIFIER	10545	0	0	2588	0	0	970	0	0	5673	0	0	0	0	0	0	0	0	0	0	0	5847	0	0	3165	0	0	72	0	0	1461	0	0
15581537	rs747477556	AC	A	intron_variant	MODIFIER	10633	14	0.00131666	2598	4	0.00153965	968	0	0	5709	1	0.000175162	0	0	0	0	0	0	0	0	0	5899	9	0.00152568	3188	1	0.000313676	70	0	0	1476	4	0.00271003
15581538	rs1434653850	C	A	intron_variant	MODIFIER	10612	1	9.42329e-05	2605	0	0	977	0	0	5693	0	0	0	0	0	0	0	0	0	0	0	5895	1	0.000169635	3177	0	0	69	0	0	1471	0	0
15581555	rs918730183	A	AT	intron_variant	MODIFIER	10688	0	0	2618	0	0	989	0	0	5774	2	0.00034638	0	0	0	0	0	0	0	0	0	5918	0	0	3220	0	0	71	0	0	1479	0	0
15581555	rs918730183	A	G	intron_variant	MODIFIER	10688	0	0	2618	0	0	989	0	0	5774	1	0.00017319	0	0	0	0	0	0	0	0	0	5918	0	0	3220	0	0	71	0	0	1479	0	0
15581559	rs1300092584	A	G	intron_variant	MODIFIER	10702	1	9.34405e-05	2618	0	0	991	0	0	5790	0	0	0	0	0	0	0	0	0	0	0	5926	0	0	3232	0	0	68	0	0	1476	1	0.000677507
15581616	rs1374196951	T	C	intron_variant	MODIFIER	10725	0	0	2622	0	0	979	0	0	5820	1	0.000171821	0	0	0	0	0	0	0	0	0	5946	0	0	3230	0	0	70	0	0	1479	0	0
15581640	rs1390851484	T	G	intron_variant	MODIFIER	10715	0	0	2624	0	0	991	0	0	5822	0	0	0	0	0	0	0	0	0	0	0	5940	0	0	3227	0	0	73	0	0	1475	0	0
15581642	rs986348026	G	A	intron_variant	MODIFIER	10669	0	0	2610	0	0	980	0	0	5794	8	0.00138074	0	0	0	0	0	0	0	0	0	5918	0	0	3199	0	0	73	0	0	1479	0	0
15581652	rs770940662	C	A	intron_variant	MODIFIER	10669	15	0.00140594	2616	7	0.00267584	989	0	0	5789	1	0.000172741	0	0	0	0	0	0	0	0	0	5919	13	0.00219632	3206	1	0.000311915	73	0	0	1471	1	0.00067981
15581664	rs776754157	T	TCAAA	intron_variant	MODIFIER	10687	28	0.00262001	2606	5	0.00191865	983	0	0	5782	10	0.00172951	0	0	0	0	0	0	0	0	0	5917	21	0.0035491	3219	5	0.00155328	74	0	0	1477	2	0.0013541
15581664	rs776754157	TCAAA	T	intron_variant	MODIFIER	10687	1	9.35716e-05	2606	0	0	983	7	0.00712106	5782	3	0.000518852	0	0	0	0	0	0	0	0	0	5917	1	0.000169005	3219	0	0	74	0	0	1477	0	0
15581664	rs776754157	TCAAACAAA	T	intron_variant	MODIFIER	10687	1	9.35716e-05	2606	0	0	983	0	0	5782	0	0	0	0	0	0	0	0	0	0	0	5917	1	0.000169005	3219	0	0	74	0	0	1477	0	0
15581664	rs776754157	TCAAACAAACAAA	T	intron_variant	MODIFIER	10687	0	0	2606	0	0	983	1	0.00101729	5782	0	0	0	0	0	0	0	0	0	0	0	5917	0	0	3219	0	0	74	0	0	1477	0	0
15581714	.	A	G	intron_variant	MODIFIER	10808	0	0	2620	0	0	992	1	0.00100806	5822	0	0	0	0	0	0	0	0	0	0	0	5954	0	0	3292	0	0	74	0	0	1488	0	0
15581725	rs770051805	C	G	intron_variant	MODIFIER	10782	0	0	2619	0	0	985	0	0	5833	30	0.00514315	0	0	0	0	0	0	0	0	0	5938	0	0	3283	0	0	73	0	0	1488	0	0
15581748	rs775485512	C	T	intron_variant	MODIFIER	10785	1	9.27214e-05	2628	0	0	992	0	0	5840	0	0	0	0	0	0	0	0	0	0	0	5947	0	0	3274	1	0.000305437	74	0	0	1490	0	0
15581772	rs1320282192	G	A	intron_variant	MODIFIER	10806	0	0	2627	0	0	995	0	0	5838	0	0	0	0	0	0	0	0	0	0	0	5970	0	0	3270	0	0	74	0	0	1492	0	0
15581789	.	C	A	intron_variant	MODIFIER	10823	1	9.23958e-05	2629	0	0	991	0	0	5842	0	0	0	0	0	0	0	0	0	0	0	5964	0	0	3294	0	0	72	0	0	1493	1	0.000669792
15581797	rs184453641	T	A	intron_variant	MODIFIER	10821	0	0	2622	0	0	991	0	0	5865	0	0	0	0	0	0	0	0	0	0	0	5954	0	0	3298	0	0	72	0	0	1497	0	0
15581814	rs1020814724	C	T	intron_variant	MODIFIER	10784	0	0	2619	0	0	993	0	0	5855	2	0.000341588	0	0	0	0	0	0	0	0	0	5947	0	0	3275	0	0	74	0	0	1488	0	0
15581865	rs997617186	G	C	intron_variant	MODIFIER	10725	0	0	2619	0	0	989	0	0	5765	2	0.000346921	0	0	0	0	0	0	0	0	0	5904	0	0	3267	0	0	73	0	0	1481	0	0
15581884	rs1480684224	A	G	intron_variant	MODIFIER	10726	0	0	2613	0	0	986	0	0	5773	0	0	0	0	0	0	0	0	0	0	0	5918	0	0	3252	0	0	71	0	0	1485	0	0
15581923	rs1016494027	G	C	intron_variant	MODIFIER	10743	0	0	2622	0	0	981	0	0	5764	5	0.000867453	0	0	0	0	0	0	0	0	0	5921	0	0	3273	0	0	73	0	0	1476	0	0
15581963	rs189278377	G	A	intron_variant	MODIFIER	10805	7	0.000647848	2622	0	0	989	0	0	5795	0	0	0	0	0	0	0	0	0	0	0	5959	6	0.00100688	3289	0	0	72	0	0	1485	1	0.000673401
15582016	rs761793505	G	T	intron_variant	MODIFIER	10885	0	0	2629	0	0	1006	0	0	5908	4	0.000677048	0	0	0	0	0	0	0	0	0	5982	0	0	3346	0	0	74	0	0	1483	0	0
15582209	rs35803318	C	T	synonymous_variant	LOW	88946	3935	0.0442403	18314	309	0.0168723	13918	0	0	18549	133	0.0071702	16663	58	0.00348077	1964	86	0.0437882	19045	774	0.0406406	34438	1604	0.0465765	3435	71	0.0206696	6991	389	0.055643	23073	1011	0.0438174
15582223	rs772641644	C	T	missense_variant	MODERATE	89971	2	2.22294e-05	18414	0	0	14050	0	0	18632	0	0	17540	0	0	1969	0	0	19101	0	0	34989	1	2.85804e-05	3439	0	0	7030	0	0	23443	1	4.26567e-05
15582235	rs372923812	T	C	missense_variant	MODERATE	90632	8	8.8269e-05	18475	0	0	14224	0	0	18742	1	5.33561e-05	17886	0	0	1972	0	0	19114	0	0	35435	3	8.46621e-05	3437	0	0	7044	2	0.00028393	23630	3	0.000126957
15582238	rs1259850376	A	G	missense_variant	MODERATE	10735	1	9.31532e-05	2604	0	0	988	0	0	5833	0	0	0	0	0	0	0	0	0	0	0	5939	1	0.000168379	3247	0	0	70	0	0	1479	0	0
15582265	rs147311723	G	A	missense_variant	MODERATE	90628	3	3.31024e-05	18468	0	0	14236	0	0	18743	268	0.0142987	17881	0	0	1975	0	0	19115	0	0	35475	0	0	3428	0	0	7055	0	0	23580	3	0.000127226
15582270	rs375923132	G	A	missense_variant	MODERATE	90338	1	1.10695e-05	18424	0	0	14194	0	0	18723	1	5.34102e-05	17588	0	0	1969	0	0	19098	0	0	35348	0	0	3417	0	0	7033	0	0	23473	1	4.26021e-05
15582298	rs41303171	T	C	missense_variant	MODERATE	87066	2195	0.0252108	17992	507	0.0281792	13784	0	0	18620	50	0.00268528	15207	66	0.00434011	1936	31	0.0160124	18843	542	0.028764	33649	891	0.0264792	3422	53	0.015488	6854	85	0.0124015	22362	593	0.0265182
15582309	rs200540199	C	T	missense_variant	MODERATE	85220	12	0.000140812	17751	0	0	13545	0	0	18465	0	0	14153	1	7.06564e-05	1923	0	0	18768	4	0.000213129	32655	5	0.000153116	3403	0	0	6776	2	0.000295159	21695	1	4.60936e-05
15582311	rs1174145055	G	A	synonymous_variant	LOW	10795	2	0.000185271	2596	0	0	1003	0	0	5840	0	0	0	0	0	0	0	0	0	0	0	5966	0	0	3264	2	0.000612745	73	0	0	1492	0	0
15582327	rs370187012	C	T	missense_variant	MODERATE	82050	5	6.09385e-05	17279	0	0	13295	2	0.000150432	18397	0	0	12579	0	0	1902	0	0	18602	1	5.37577e-05	30984	2	6.45494e-05	3408	0	0	6649	1	0.000150399	20505	1	4.87686e-05
15582328	rs901495523	G	A	missense_variant	MODERATE	81483	4	4.909e-05	17150	0	0	13152	1	7.60341e-05	18333	0	0	12392	0	0	1895	0	0	18521	0	0	30738	1	3.2533e-05	3405	0	0	6610	0	0	20314	3	0.000147681
15582334	rs776995986	G	A	missense_variant	MODERATE	79171	3	3.78927e-05	16696	0	0	12773	0	0	18232	0	0	11580	0	0	1873	0	0	18361	0	0	29609	0	0	3385	2	0.000590842	6499	0	0	19444	1	5.14297e-05
15582366	rs772835911	A	G	intron_variant	MODIFIER	74691	2	2.6777e-05	15862	0	0	12426	0	0	18081	0	0	9451	0	0	1837	0	0	18219	1	5.48878e-05	27259	0	0	3458	1	0.000289184	6287	0	0	17631	0	0
15582407	rs1051890222	T	A	intron_variant	MODIFIER	10779	1	9.2773e-05	2566	0	0	1007	0	0	5839	0	0	0	0	0	0	0	0	0	0	0	5945	1	0.000168209	3269	0	0	72	0	0	1493	0	0
15582436	rs889185949	T	C	intron_variant	MODIFIER	10715	0	0	2558	0	0	996	0	0	5781	1	0.00017298	0	0	0	0	0	0	0	0	0	5933	0	0	3234	0	0	72	0	0	1476	0	0
15582448	rs753427319	T	C	intron_variant	MODIFIER	10641	1	9.39761e-05	2552	0	0	985	0	0	5765	0	0	0	0	0	0	0	0	0	0	0	5897	0	0	3200	0	0	73	0	0	1471	1	0.00067981
15582466	rs1236789986	C	T	intron_variant	MODIFIER	10625	0	0	2529	0	0	991	0	0	5769	0	0	0	0	0	0	0	0	0	0	0	5882	0	0	3197	0	0	73	0	0	1473	0	0
15582483	rs1471700762	C	T	intron_variant	MODIFIER	10563	0	0	2530	1	0.000395257	977	0	0	5705	1	0.000175285	0	0	0	0	0	0	0	0	0	5883	0	0	3148	0	0	71	0	0	1461	0	0
15582514	rs1187987350	C	A	intron_variant	MODIFIER	10435	0	0	2478	0	0	961	0	0	5627	2	0.000355429	0	0	0	0	0	0	0	0	0	5833	0	0	3069	0	0	71	0	0	1462	0	0
15582529	rs1477657638	C	T	intron_variant	MODIFIER	10322	1	9.68804e-05	2433	0	0	949	0	0	5548	0	0	0	0	0	0	0	0	0	0	0	5787	1	0.000172801	3032	0	0	68	0	0	1435	0	0
15582535	rs1168780389	A	C	intron_variant	MODIFIER	10378	0	0	2468	0	0	962	0	0	5609	1	0.000178285	0	0	0	0	0	0	0	0	0	5816	0	0	3062	0	0	69	0	0	1431	0	0
15582548	rs772096318	G	A	intron_variant	MODIFIER	10304	4	0.000388199	2446	0	0	949	0	0	5547	0	0	0	0	0	0	0	0	0	0	0	5776	4	0.000692521	3031	0	0	69	0	0	1428	0	0
15582556	rs993768644	A	C	intron_variant	MODIFIER	10169	0	0	2428	0	0	942	0	0	5452	0	0	0	0	0	0	0	0	0	0	0	5723	0	0	2974	0	0	64	0	0	1408	0	0
15582563	rs1026982522	C	T	intron_variant	MODIFIER	9913	0	0	2346	0	0	911	1	0.00109769	5297	1	0.000188786	0	0	0	0	0	0	0	0	0	5608	0	0	2859	0	0	64	0	0	1382	0	0
15582566	rs1433326795	G	A	intron_variant	MODIFIER	10073	0	0	2395	0	0	927	0	0	5395	1	0.000185357	0	0	0	0	0	0	0	0	0	5695	0	0	2915	0	0	64	0	0	1399	0	0
15582572	rs188959000	G	T	intron_variant	MODIFIER	9988	0	0	2376	0	0	919	0	0	5319	36	0.00676819	0	0	0	0	0	0	0	0	0	5634	0	0	2900	0	0	62	0	0	1392	0	0
15582578	rs1361679724	GC	G	intron_variant	MODIFIER	9904	0	0	2362	0	0	903	0	0	5284	4	0.000757002	0	0	0	0	0	0	0	0	0	5613	0	0	2848	0	0	61	0	0	1382	0	0
15582609	rs233574	T	C	intron_variant	MODIFIER	8983	5925	0.659579	1900	1344	0.707368	858	857	0.998834	4875	4312	0.884513	0	0	0	0	0	0	0	0	0	5203	3441	0.661349	2438	1640	0.672683	57	39	0.684211	1285	805	0.626459
15582614	rs781197701	C	A	intron_variant	MODIFIER	5079	41	0.00807246	479	23	0.0480167	565	0	0	3143	12	0.00381801	0	0	0	0	0	0	0	0	0	3152	12	0.00380711	1257	25	0.0198886	18	0	0	652	4	0.00613497
15582614	rs781197701	C	CA	intron_variant	MODIFIER	5079	158	0.0311085	479	44	0.091858	565	12	0.0212389	3143	537	0.170856	0	0	0	0	0	0	0	0	0	3152	106	0.0336294	1257	32	0.0254574	18	3	0.166667	652	17	0.0260736
15582614	rs781197701	C	CAA	intron_variant	MODIFIER	5079	0	0	479	0	0	565	0	0	3143	2	0.000636335	0	0	0	0	0	0	0	0	0	3152	0	0	1257	0	0	18	0	0	652	0	0
15582614	rs781197701	CA	C	intron_variant	MODIFIER	5079	45	0.00886001	479	64	0.133612	565	1	0.00176991	3143	12	0.00381801	0	0	0	0	0	0	0	0	0	3152	23	0.00729695	1257	1	0.000795545	18	3	0.166667	652	18	0.0276074
15582614	rs781197701	CAA	C	intron_variant	MODIFIER	5079	0	0	479	5	0.0104384	565	0	0	3143	2	0.000636335	0	0	0	0	0	0	0	0	0	3152	0	0	1257	0	0	18	0	0	652	0	0
15582614	rs781197701	CAAA	C	intron_variant	MODIFIER	5079	0	0	479	1	0.00208768	565	0	0	3143	0	0	0	0	0	0	0	0	0	0	0	3152	0	0	1257	0	0	18	0	0	652	0	0
15582621	rs1277847921	A	T	intron_variant	MODIFIER	10483	0	0	2397	0	0	985	0	0	5668	2	0.000352858	0	0	0	0	0	0	0	0	0	5846	0	0	3115	0	0	71	0	0	1451	0	0
15582642	rs1242549963	A	G	intron_variant	MODIFIER	10589	0	0	2426	0	0	995	1	0.00100503	5780	0	0	0	0	0	0	0	0	0	0	0	5882	0	0	3181	0	0	72	0	0	1454	0	0
15582702	rs1487828345	A	ATCTT	intron_variant	MODIFIER	10783	0	0	2530	0	0	1005	0	0	5903	1	0.000169405	0	0	0	0	0	0	0	0	0	5973	0	0	3248	0	0	73	0	0	1489	0	0
15582747	rs1514283	T	C	intron_variant	MODIFIER	10854	10	0.000921319	2583	0	0	999	31	0.031031	5793	1735	0.299499	0	0	0	0	0	0	0	0	0	5981	8	0.00133757	3306	0	0	73	0	0	1494	2	0.00133869
15582755	rs933196303	T	C	intron_variant	MODIFIER	10845	0	0	2582	0	0	997	0	0	5918	7	0.00118283	0	0	0	0	0	0	0	0	0	5971	0	0	3305	0	0	73	0	0	1496	0	0
15582763	rs1514282	T	C	intron_variant	MODIFIER	10826	10	0.000923702	2586	0	0	995	31	0.0311558	5763	1765	0.306264	0	0	0	0	0	0	0	0	0	5954	8	0.00134363	3307	0	0	73	0	0	1492	2	0.00134048
15582784	rs1171999292	G	A	intron_variant	MODIFIER	10787	0	0	2558	0	0	994	0	0	5861	1	0.000170619	0	0	0	0	0	0	0	0	0	5954	0	0	3265	0	0	73	0	0	1495	0	0
15582786	rs1514281	T	C	intron_variant	MODIFIER	10765	10	0.000928936	2553	0	0	989	31	0.0313448	5708	1711	0.299755	0	0	0	0	0	0	0	0	0	5942	8	0.00134635	3261	0	0	72	0	0	1490	2	0.00134228
15582790	rs2074192	C	T	intron_variant	MODIFIER	10527	4780	0.45407	2541	1368	0.538371	966	393	0.406832	5715	1825	0.319335	0	0	0	0	0	0	0	0	0	5800	2620	0.451724	3196	1505	0.470901	72	39	0.541667	1459	616	0.422207
15582808	rs758907998	T	G	intron_variant	MODIFIER	10755	0	0	2539	0	0	998	0	0	5831	1	0.000171497	0	0	0	0	0	0	0	0	0	5949	0	0	3251	0	0	71	0	0	1484	0	0
15582829	rs1360333037	TATC	T	intron_variant	MODIFIER	10735	2	0.000186306	2531	0	0	992	0	0	5815	0	0	0	0	0	0	0	0	0	0	0	5946	0	0	3240	2	0.000617284	72	0	0	1477	0	0
15582831	rs774266501	T	C	intron_variant	MODIFIER	10738	0	0	2522	0	0	991	0	0	5818	11	0.00189068	0	0	0	0	0	0	0	0	0	5951	0	0	3239	0	0	72	0	0	1476	0	0
15582857	rs4646186	G	A	intron_variant	MODIFIER	10727	2	0.000186445	2508	0	0	985	0	0	5793	339	0.0585189	0	0	0	0	0	0	0	0	0	5931	1	0.000168606	3247	0	0	71	0	0	1478	1	0.00067659
15582901	rs772652271	G	A	intron_variant	MODIFIER	10699	0	0	2492	0	0	991	0	0	5788	8	0.00138217	0	0	0	0	0	0	0	0	0	5916	0	0	3233	0	0	74	0	0	1476	0	0
15582913	rs1012270474	C	T	intron_variant	MODIFIER	10741	0	0	2504	0	0	987	0	0	5791	0	0	0	0	0	0	0	0	0	0	0	5928	0	0	3255	0	0	74	0	0	1484	0	0
15582966	rs233575	G	A	intron_variant	MODIFIER	10619	7058	0.664658	2556	1854	0.725352	992	991	0.998992	5841	5566	0.952919	0	0	0	0	0	0	0	0	0	5871	3895	0.66343	3212	2185	0.680262	74	50	0.675676	1462	928	0.634747
15582987	rs1342247396	T	C	intron_variant	MODIFIER	10792	1	9.26612e-05	2580	0	0	998	0	0	5856	0	0	0	0	0	0	0	0	0	0	0	5960	0	0	3262	1	0.00030656	74	0	0	1496	0	0
15583051	rs764486802	C	T	intron_variant	MODIFIER	10594	0	0	2507	0	0	985	0	0	5757	9	0.00156331	0	0	0	0	0	0	0	0	0	5893	0	0	3154	0	0	73	0	0	1474	0	0
15583058	rs189835618	G	A	intron_variant	MODIFIER	10656	0	0	2513	0	0	994	0	0	5782	13	0.00224836	0	0	0	0	0	0	0	0	0	5934	0	0	3165	0	0	73	0	0	1484	0	0
15583097	rs1214123188	T	C	intron_variant	MODIFIER	10332	0	0	2342	0	0	985	0	0	5568	1	0.000179598	0	0	0	0	0	0	0	0	0	5834	0	0	2975	0	0	71	0	0	1452	0	0
15583106	rs1282102799	G	A	intron_variant	MODIFIER	8342	9	0.00107888	905	5	0.00552486	928	0	0	4978	1	0.000200884	0	0	0	0	0	0	0	0	0	4965	2	0.00040282	2209	7	0.00316885	39	0	0	1129	0	0
15583106	rs1282102799	G	C	intron_variant	MODIFIER	8342	0	0	905	0	0	928	2	0.00215517	4978	0	0	0	0	0	0	0	0	0	0	0	4965	0	0	2209	0	0	39	0	0	1129	0	0
15583106	rs1282102799	G	GA	intron_variant	MODIFIER	8342	16	0.00191801	905	4	0.00441989	928	1	0.00107759	4978	340	0.0683005	0	0	0	0	0	0	0	0	0	4965	10	0.0020141	2209	5	0.00226347	39	1	0.025641	1129	0	0
15583106	rs1282102799	GA	G	intron_variant	MODIFIER	8342	5	0.000599377	905	2	0.00220994	928	1	0.00107759	4978	1	0.000200884	0	0	0	0	0	0	0	0	0	4965	3	0.00060423	2209	0	0	39	0	0	1129	2	0.00177148
15583106	rs1282102799	GAA	G	intron_variant	MODIFIER	8342	4	0.000479501	905	0	0	928	0	0	4978	0	0	0	0	0	0	0	0	0	0	0	4965	2	0.00040282	2209	2	0.000905387	39	0	0	1129	0	0
15583177	rs1271318497	C	A	intron_variant	MODIFIER	10599	0	0	2515	0	0	991	0	0	5831	0	0	0	0	0	0	0	0	0	0	0	5917	0	0	3132	0	0	73	0	0	1477	0	0
15583215	rs943123273	C	CAG	intron_variant	MODIFIER	9978	7	0.000701543	1545	0	0	982	0	0	5622	0	0	0	0	0	0	0	0	0	0	0	5542	0	0	3152	7	0.00222081	39	0	0	1245	0	0
15583215	rs943123273	C	CAGAG	intron_variant	MODIFIER	9978	1	0.00010022	1545	0	0	982	0	0	5622	0	0	0	0	0	0	0	0	0	0	0	5542	1	0.00018044	3152	0	0	39	0	0	1245	0	0
15583215	rs943123273	CAG	C	intron_variant	MODIFIER	9978	8	0.000801764	1545	13	0.00841424	982	0	0	5622	3	0.000533618	0	0	0	0	0	0	0	0	0	5542	3	0.000541321	3152	0	0	39	0	0	1245	5	0.00401606
15583231	rs1490592922	GATCA	G	intron_variant	MODIFIER	10750	1	9.30233e-05	2590	0	0	988	0	0	5884	0	0	0	0	0	0	0	0	0	0	0	5960	1	0.000167785	3235	0	0	72	0	0	1483	0	0
15583241	rs974462040	G	T	intron_variant	MODIFIER	10773	0	0	2609	0	0	992	0	0	5882	2	0.00034002	0	0	0	0	0	0	0	0	0	5969	0	0	3243	0	0	73	0	0	1488	0	0
15583256	rs181390351	C	G	intron_variant	MODIFIER	10767	0	0	2609	0	0	982	0	0	5841	1	0.000171204	0	0	0	0	0	0	0	0	0	5969	0	0	3244	0	0	74	0	0	1480	0	0
15583256	rs181390351	C	T	intron_variant	MODIFIER	10767	5	0.000464382	2609	1	0.000383289	982	4	0.00407332	5841	0	0	0	0	0	0	0	0	0	0	0	5969	1	0.000167532	3244	4	0.00123305	74	0	0	1480	0	0
15583285	rs201489317	GAA	G	intron_variant	MODIFIER	10755	2	0.00018596	2603	0	0	992	36	0.0362903	5849	0	0	0	0	0	0	0	0	0	0	0	5961	0	0	3249	1	0.000307787	73	0	0	1472	1	0.000679348
15583305	rs774019954	CAG	C	intron_variant	MODIFIER	10742	1	9.30925e-05	2609	0	0	994	0	0	5835	0	0	0	0	0	0	0	0	0	0	0	5947	1	0.000168152	3237	0	0	74	0	0	1484	0	0
15583312	rs1380171961	TC	T	intron_variant	MODIFIER	10666	0	0	2602	0	0	979	0	0	5787	1	0.000172801	0	0	0	0	0	0	0	0	0	5917	0	0	3195	0	0	74	0	0	1480	0	0
15583324	rs561486538	T	C	intron_variant	MODIFIER	10769	0	0	2605	0	0	996	1	0.00100402	5836	0	0	0	0	0	0	0	0	0	0	0	5968	0	0	3244	0	0	73	0	0	1484	0	0
15583334	rs1165798234	A	C	intron_variant	MODIFIER	10789	1	9.2687e-05	2616	0	0	1007	0	0	5843	0	0	0	0	0	0	0	0	0	0	0	5960	1	0.000167785	3270	0	0	73	0	0	1486	0	0
15583372	rs932942201	T	C	intron_variant	MODIFIER	10778	0	0	2616	0	0	994	0	0	5876	1	0.000170184	0	0	0	0	0	0	0	0	0	5940	0	0	3275	0	0	73	0	0	1490	0	0
15583406	rs186029035	G	A	intron_variant	MODIFIER	10773	0	0	2626	0	0	988	0	0	5830	8	0.00137221	0	0	0	0	0	0	0	0	0	5943	0	0	3274	0	0	74	0	0	1482	0	0
15583484	rs4646185	C	T	intron_variant	MODIFIER	10756	1	9.29714e-05	2622	0	0	996	0	0	5858	117	0.0199727	0	0	0	0	0	0	0	0	0	5945	1	0.000168209	3252	0	0	70	0	0	1489	0	0
15583512	rs1328896592	C	T	intron_variant	MODIFIER	10760	0	0	2622	0	0	989	0	0	5871	0	0	0	0	0	0	0	0	0	0	0	5960	0	0	3242	0	0	73	0	0	1485	0	0
15583516	rs1443678515	G	A	intron_variant	MODIFIER	10784	0	0	2623	0	0	990	0	0	5886	1	0.000169895	0	0	0	0	0	0	0	0	0	5960	0	0	3262	0	0	73	0	0	1489	0	0
15583603	rs1352805689	G	A	intron_variant	MODIFIER	10805	0	0	2628	0	0	997	0	0	5881	2	0.000340078	0	0	0	0	0	0	0	0	0	5960	0	0	3276	0	0	72	0	0	1497	0	0
15583643	rs190850356	G	A	intron_variant	MODIFIER	10864	1	9.20471e-05	2633	0	0	1007	0	0	5900	0	0	0	0	0	0	0	0	0	0	0	5993	0	0	3306	0	0	72	0	0	1493	1	0.000669792
15583660	rs1293762605	A	G	intron_variant	MODIFIER	10853	0	0	2634	0	0	1001	1	0.000999001	5878	0	0	0	0	0	0	0	0	0	0	0	5985	0	0	3297	0	0	73	0	0	1498	0	0
15583672	rs1356753975	T	A	intron_variant	MODIFIER	10867	0	0	2636	2	0.000758725	995	0	0	5899	0	0	0	0	0	0	0	0	0	0	0	5983	0	0	3318	0	0	72	0	0	1494	0	0
15583679	rs894971592	A	G	intron_variant	MODIFIER	10853	0	0	2638	0	0	998	0	0	5905	5	0.00084674	0	0	0	0	0	0	0	0	0	5974	0	0	3322	0	0	73	0	0	1484	0	0
15583693	rs181799530	A	T	intron_variant	MODIFIER	10858	0	0	2643	0	0	1006	0	0	5913	29	0.00490445	0	0	0	0	0	0	0	0	0	5965	0	0	3326	0	0	73	0	0	1494	0	0
15583699	rs929392370	A	G	intron_variant	MODIFIER	10876	0	0	2637	0	0	1006	0	0	5931	0	0	0	0	0	0	0	0	0	0	0	5978	0	0	3327	0	0	73	0	0	1498	0	0
15583732	rs1182532730	C	A	intron_variant	MODIFIER	10859	0	0	2633	0	0	1000	0	0	5906	1	0.000169319	0	0	0	0	0	0	0	0	0	5966	0	0	3319	0	0	74	0	0	1500	0	0
15583779	rs1438449399	G	A	intron_variant	MODIFIER	10820	2	0.000184843	2632	0	0	986	0	0	5836	0	0	0	0	0	0	0	0	0	0	0	5945	2	0.000336417	3305	0	0	74	0	0	1496	0	0
15583789	rs4646184	G	A	intron_variant	MODIFIER	10818	3	0.000277316	2632	0	0	991	0	0	5799	458	0.0789791	0	0	0	0	0	0	0	0	0	5942	3	0.000504881	3306	0	0	74	0	0	1496	0	0
15583852	rs186277162	T	C	intron_variant	MODIFIER	10803	0	0	2631	0	0	999	9	0.00900901	5847	0	0	0	0	0	0	0	0	0	0	0	5961	0	0	3283	0	0	74	0	0	1485	0	0
15583882	rs1054647345	T	C	intron_variant	MODIFIER	10824	0	0	2636	0	0	999	0	0	5863	1	0.000170561	0	0	0	0	0	0	0	0	0	5974	0	0	3286	0	0	73	0	0	1491	0	0
15583904	rs714205	C	G	intron_variant	MODIFIER	10714	1927	0.179858	2629	419	0.159376	969	544	0.561404	5865	707	0.120546	0	0	0	0	0	0	0	0	0	5906	1054	0.178463	3258	596	0.182934	74	10	0.135135	1476	267	0.180894
15583914	rs1388076549	G	C	intron_variant	MODIFIER	10820	0	0	2633	0	0	1010	0	0	5884	1	0.000169952	0	0	0	0	0	0	0	0	0	5970	0	0	3283	0	0	73	0	0	1494	0	0
15583947	rs763287957	G	A	intron_variant	MODIFIER	10771	14	0.00129979	2626	2	0.000761615	998	0	0	5864	1	0.000170532	0	0	0	0	0	0	0	0	0	5952	3	0.000504032	3255	6	0.00184332	74	0	0	1490	5	0.0033557
15583970	rs1375518405	T	A	intron_variant	MODIFIER	10773	0	0	2624	0	0	996	0	0	5843	1	0.000171145	0	0	0	0	0	0	0	0	0	5944	0	0	3267	0	0	74	0	0	1488	0	0
15583973	rs1444528912	T	G	intron_variant	MODIFIER	10788	0	0	2628	0	0	997	0	0	5859	1	0.000170678	0	0	0	0	0	0	0	0	0	5955	0	0	3268	0	0	74	0	0	1491	0	0
15583986	rs1017496976	C	T	intron_variant	MODIFIER	10813	0	0	2629	0	0	996	0	0	5855	1	0.000170794	0	0	0	0	0	0	0	0	0	5970	0	0	3284	0	0	74	0	0	1485	0	0
15584007	rs1340871539	T	C	intron_variant	MODIFIER	10781	0	0	2627	0	0	994	0	0	5894	1	0.000169664	0	0	0	0	0	0	0	0	0	5960	0	0	3267	0	0	74	0	0	1480	0	0
15584008	rs1243746074	G	A	intron_variant	MODIFIER	10774	1	9.2816e-05	2628	0	0	994	0	0	5895	0	0	0	0	0	0	0	0	0	0	0	5955	0	0	3267	0	0	74	0	0	1478	1	0.00067659
15584045	rs752234003	T	C	intron_variant	MODIFIER	10837	0	0	2633	0	0	992	0	0	5875	7	0.00119149	0	0	0	0	0	0	0	0	0	5978	0	0	3298	0	0	73	0	0	1488	0	0
15584047	rs4646183	T	C	intron_variant	MODIFIER	10848	0	0	2635	0	0	992	0	0	5884	32	0.00543848	0	0	0	0	0	0	0	0	0	5981	0	0	3303	0	0	73	0	0	1491	0	0
15584049	rs752077316	A	T	intron_variant	MODIFIER	10841	2	0.000184485	2632	0	0	991	0	0	5878	0	0	0	0	0	0	0	0	0	0	0	5981	2	0.000334392	3294	0	0	74	0	0	1492	0	0
15584073	rs1257580045	T	TACAC	intron_variant	MODIFIER	10865	1	9.20387e-05	2627	0	0	994	0	0	5889	1	0.000169808	0	0	0	0	0	0	0	0	0	5982	1	0.000167168	3312	0	0	73	0	0	1498	0	0
15584093	.	C	T	intron_variant	MODIFIER	10859	1	9.20895e-05	2626	0	0	1000	0	0	5878	0	0	0	0	0	0	0	0	0	0	0	5975	0	0	3315	0	0	74	0	0	1495	1	0.000668896
15584104	rs4646182	T	C	intron_variant	MODIFIER	10875	3	0.000275862	2634	0	0	996	0	0	5854	471	0.0804578	0	0	0	0	0	0	0	0	0	5990	3	0.000500835	3314	0	0	74	0	0	1497	0	0
15584189	rs4646181	C	T	intron_variant	MODIFIER	10793	1	9.26526e-05	2608	0	0	990	0	0	5839	82	0.0140435	0	0	0	0	0	0	0	0	0	5959	0	0	3271	0	0	74	0	0	1489	1	0.000671592
15584190	rs1423625265	G	A	intron_variant	MODIFIER	10779	0	0	2608	1	0.000383436	991	0	0	5841	0	0	0	0	0	0	0	0	0	0	0	5956	0	0	3260	0	0	74	0	0	1489	0	0
15584288	rs4646180	C	T	intron_variant	MODIFIER	10833	4	0.000369242	2627	0	0	996	0	0	5870	363	0.0618399	0	0	0	0	0	0	0	0	0	5970	4	0.000670017	3298	0	0	73	0	0	1492	0	0
15584323	rs777042582	ATTG	A	intron_variant	MODIFIER	10818	3	0.000277316	2629	0	0	991	0	0	5872	0	0	0	0	0	0	0	0	0	0	0	5963	2	0.000335402	3291	0	0	74	1	0.0135135	1490	0	0
15584363	rs764027290	A	C	intron_variant	MODIFIER	91173	15	0.000164522	18435	0	0	14661	0	0	18921	0	0	17866	0	0	1972	0	0	19102	2	0.000104701	35867	11	0.000306689	3516	0	0	7037	0	0	23679	2	8.4463e-05
15584416	rs149039346	A	G	missense_variant	MODERATE	92429	2	2.16382e-05	18601	0	0	14825	0	0	19019	111	0.00583627	18947	1	5.27788e-05	1981	0	0	19163	0	0	36591	0	0	3514	0	0	7104	0	0	24076	2	8.30703e-05
15584420	rs4646179	A	G	synonymous_variant	LOW	92429	32	0.000346212	18603	0	0	14826	0	0	18972	1222	0.0644107	18960	3	0.000158228	1982	1	0.000504541	19163	2	0.000104368	36586	12	0.000327994	3512	1	0.000284738	7107	3	0.000422119	24079	13	0.00053989
15584438	rs770503198	A	G	synonymous_variant	LOW	92405	2	2.16439e-05	18583	0	0	14824	0	0	18981	0	0	18981	0	0	1982	0	0	19161	0	0	36578	1	2.73388e-05	3489	0	0	7102	0	0	24093	1	4.15058e-05
15584478	rs753705431	C	G	missense_variant	MODERATE	10722	1	9.32662e-05	2611	0	0	986	0	0	5745	0	0	0	0	0	0	0	0	0	0	0	5916	1	0.000169033	3243	0	0	73	0	0	1490	0	0
15584478	rs753705431	C	T	missense_variant	MODERATE	92187	3	3.25425e-05	18414	0	0	14771	0	0	18871	1	5.29914e-05	18889	0	0	1981	1	0.000504796	19159	0	0	36469	0	0	3439	1	0.000290782	7091	1	0.000141024	24048	0	0
15584574	rs888441931	AAGG	A	intron_variant	MODIFIER	10758	0	0	2628	0	0	998	0	0	5843	1	0.000171145	0	0	0	0	0	0	0	0	0	5940	0	0	3267	0	0	69	0	0	1482	0	0
15584588	.	G	C	intron_variant	MODIFIER	10743	1	9.30839e-05	2616	0	0	995	0	0	5829	0	0	0	0	0	0	0	0	0	0	0	5944	0	0	3252	1	0.000307503	69	0	0	1478	0	0
15584598	rs554672586	G	C	intron_variant	MODIFIER	10740	0	0	2617	0	0	1004	0	0	5831	1	0.000171497	0	0	0	0	0	0	0	0	0	5935	0	0	3254	0	0	70	0	0	1481	0	0
15584602	rs1327976948	AG	A	intron_variant	MODIFIER	10763	0	0	2625	0	0	1004	0	0	5851	0	0	0	0	0	0	0	0	0	0	0	5952	0	0	3267	0	0	69	0	0	1475	0	0
15584645	rs759061390	C	CA	intron_variant	MODIFIER	10472	0	0	2495	0	0	982	0	0	5691	20	0.00351432	0	0	0	0	0	0	0	0	0	5837	0	0	3115	0	0	73	0	0	1447	0	0
15584675	rs964213930	A	G	intron_variant	MODIFIER	10888	3	0.000275533	2629	0	0	1010	0	0	5910	0	0	0	0	0	0	0	0	0	0	0	5993	2	0.000333723	3335	1	0.00029985	74	0	0	1486	0	0
15584690	rs1225382359	T	C	intron_variant	MODIFIER	10896	0	0	2629	0	0	1003	1	0.000997009	5907	0	0	0	0	0	0	0	0	0	0	0	6002	0	0	3327	0	0	74	0	0	1493	0	0
15584701	rs4646178	A	G	intron_variant	MODIFIER	10894	4	0.000367175	2625	0	0	1008	0	0	5885	356	0.0604928	0	0	0	0	0	0	0	0	0	6006	4	0.000666001	3327	0	0	74	0	0	1487	0	0
15584708	rs1029832802	G	C	intron_variant	MODIFIER	10906	0	0	2628	0	0	1006	1	0.000994036	5915	0	0	0	0	0	0	0	0	0	0	0	6009	0	0	3329	0	0	74	0	0	1494	0	0
15584727	rs762461812	T	C	intron_variant	MODIFIER	10926	0	0	2632	0	0	1010	0	0	5918	15	0.00253464	0	0	0	0	0	0	0	0	0	6014	0	0	3340	0	0	73	0	0	1499	0	0
15584734	rs767972418	A	G	intron_variant	MODIFIER	10901	4	0.000366939	2622	0	0	1013	0	0	5927	0	0	0	0	0	0	0	0	0	0	0	6009	1	0.000166417	3324	3	0.000902527	73	0	0	1495	0	0
15584776	rs957706891	CTG	C	intron_variant	MODIFIER	10893	0	0	2632	0	0	1002	0	0	5923	1	0.000168833	0	0	0	0	0	0	0	0	0	6005	0	0	3313	0	0	74	0	0	1501	0	0
15584783	rs1193965841	C	T	intron_variant	MODIFIER	10870	1	9.19963e-05	2628	0	0	995	0	0	5920	0	0	0	0	0	0	0	0	0	0	0	5992	0	0	3302	0	0	74	0	0	1502	1	0.000665779
15584787	rs1422423097	A	G	intron_variant	MODIFIER	10887	0	0	2632	0	0	1008	0	0	5907	1	0.000169291	0	0	0	0	0	0	0	0	0	6004	0	0	3310	0	0	73	0	0	1500	0	0
15584809	rs1476558413	C	T	intron_variant	MODIFIER	10805	1	9.25497e-05	2617	0	0	986	0	0	5836	0	0	0	0	0	0	0	0	0	0	0	5962	0	0	3277	1	0.000305157	73	0	0	1493	0	0
15584835	rs946228554	T	C	intron_variant	MODIFIER	10751	3	0.000279044	2626	0	0	984	0	0	5805	0	0	0	0	0	0	0	0	0	0	0	5930	0	0	3269	3	0.000917712	71	0	0	1481	0	0
15584842	rs1051288269	G	C	intron_variant	MODIFIER	10709	1	9.33794e-05	2621	0	0	988	0	0	5789	0	0	0	0	0	0	0	0	0	0	0	5918	0	0	3242	1	0.000308452	70	0	0	1479	0	0
15584846	rs891263665	G	A	intron_variant	MODIFIER	10734	0	0	2628	0	0	999	0	0	5802	0	0	0	0	0	0	0	0	0	0	0	5930	0	0	3253	0	0	68	0	0	1483	0	0
15584860	rs766975792	C	CCA	intron_variant	MODIFIER	10720	18	0.0016791	2621	0	0	988	0	0	5774	1	0.00017319	0	0	0	0	0	0	0	0	0	5922	14	0.00236407	3256	4	0.0012285	66	0	0	1476	0	0
15584867	rs947966399	C	T	intron_variant	MODIFIER	10719	1	9.32923e-05	2624	0	0	976	0	0	5794	0	0	0	0	0	0	0	0	0	0	0	5923	1	0.000168833	3249	0	0	70	0	0	1477	0	0
15584905	rs754334903	ACGT	A	intron_variant	MODIFIER	10711	0	0	2620	0	0	980	1	0.00102041	5753	0	0	0	0	0	0	0	0	0	0	0	5912	0	0	3245	0	0	71	0	0	1483	0	0
15584906	rs1038722902	C	T	intron_variant	MODIFIER	10707	0	0	2618	0	0	979	1	0.00102145	5767	0	0	0	0	0	0	0	0	0	0	0	5906	0	0	3246	0	0	71	0	0	1484	0	0
15584910	rs900217835	G	A	intron_variant	MODIFIER	10734	1	9.31619e-05	2619	0	0	982	0	0	5783	0	0	0	0	0	0	0	0	0	0	0	5926	1	0.000168748	3256	0	0	72	0	0	1480	0	0
15584941	rs755110410	G	C	intron_variant	MODIFIER	10756	0	0	2623	0	0	979	0	0	5800	2	0.000344828	0	0	0	0	0	0	0	0	0	5935	0	0	3270	0	0	74	0	0	1477	0	0
15584959	rs1005184602	G	T	intron_variant	MODIFIER	10787	1	9.27042e-05	2623	0	0	1000	0	0	5826	0	0	0	0	0	0	0	0	0	0	0	5948	0	0	3272	0	0	73	0	0	1494	1	0.000669344
15584966	rs1311652600	CTG	C	intron_variant	MODIFIER	10770	0	0	2628	1	0.000380518	994	0	0	5812	0	0	0	0	0	0	0	0	0	0	0	5939	0	0	3271	0	0	73	0	0	1487	0	0
15584988	rs971180139	C	T	intron_variant	MODIFIER	10825	3	0.000277136	2633	0	0	993	0	0	5888	0	0	0	0	0	0	0	0	0	0	0	5974	2	0.000334784	3282	0	0	74	0	0	1495	1	0.000668896
15585012	rs1262968658	A	T	intron_variant	MODIFIER	10836	0	0	2630	0	0	1008	0	0	5899	1	0.00016952	0	0	0	0	0	0	0	0	0	5969	0	0	3296	0	0	74	0	0	1497	0	0
15585044	rs998418806	C	T	intron_variant	MODIFIER	10802	0	0	2637	0	0	991	0	0	5847	1	0.000171028	0	0	0	0	0	0	0	0	0	5963	0	0	3266	0	0	74	0	0	1499	0	0
15585046	rs1034425022	T	C	intron_variant	MODIFIER	10800	1	9.25926e-05	2636	0	0	987	0	0	5850	0	0	0	0	0	0	0	0	0	0	0	5961	1	0.000167757	3263	0	0	74	0	0	1502	0	0
15585172	.	C	G	intron_variant	MODIFIER	10710	1	9.33707e-05	2611	0	0	981	0	0	5831	0	0	0	0	0	0	0	0	0	0	0	5923	1	0.000168833	3248	0	0	73	0	0	1466	0	0
15585188	rs1487138275	C	T	intron_variant	MODIFIER	10727	0	0	2623	1	0.000381243	979	0	0	5798	0	0	0	0	0	0	0	0	0	0	0	5933	0	0	3249	0	0	73	0	0	1472	0	0
15585200	rs999703506	C	G	intron_variant	MODIFIER	10738	0	0	2618	0	0	972	0	0	5822	2	0.000343525	0	0	0	0	0	0	0	0	0	5940	0	0	3248	0	0	73	0	0	1477	0	0
15585201	rs1267489393	C	A	intron_variant	MODIFIER	10726	1	9.32314e-05	2613	0	0	974	0	0	5812	0	0	0	0	0	0	0	0	0	0	0	5931	1	0.000168606	3245	0	0	73	0	0	1477	0	0
15585217	rs946331412	A	C	intron_variant	MODIFIER	10648	0	0	2607	0	0	963	0	0	5770	0	0	0	0	0	0	0	0	0	0	0	5908	0	0	3203	0	0	73	0	0	1464	0	0
15585287	rs1173894738	T	C	intron_variant	MODIFIER	6573	1	0.000152138	1851	0	0	517	0	0	2757	0	0	0	0	0	0	0	0	0	0	0	3785	0	0	1747	1	0.00057241	66	0	0	975	0	0
15585305	rs908333799	TCTCGCTCTCTCGCTCTCTCTCTCC	T	intron_variant	MODIFIER	1319	0	0	293	0	0	4	0	0	110	1	0.00909091	0	0	0	0	0	0	0	0	0	843	0	0	230	0	0	5	0	0	241	0	0
15585308	rs912734871	C	T	intron_variant	MODIFIER	1322	0	0	302	0	0	5	1	0.2	110	0	0	0	0	0	0	0	0	0	0	0	845	0	0	230	0	0	5	0	0	242	0	0
15585309	rs942871149	G	A	intron_variant	MODIFIER	1333	2	0.00150038	300	0	0	6	0	0	110	0	0	0	0	0	0	0	0	0	0	0	851	2	0.00235018	234	0	0	5	0	0	243	0	0
15585313	rs201690919	TCTCGCTCTCTCTCTCC	T	intron_variant	MODIFIER	1345	8	0.00594796	305	3	0.00983607	51	32	0.627451	137	15	0.109489	0	0	0	0	0	0	0	0	0	861	5	0.0058072	238	2	0.00840336	2	0	0	244	1	0.00409836
15585317	rs1038794778	G	A	intron_variant	MODIFIER	1357	1	0.00073692	307	0	0	51	0	0	225	0	0	0	0	0	0	0	0	0	0	0	868	1	0.00115207	240	0	0	4	0	0	245	0	0
15585317	rs1038794778	G	GCTCTCTCT	intron_variant	MODIFIER	1357	1	0.00073692	307	0	0	51	0	0	225	0	0	0	0	0	0	0	0	0	0	0	868	0	0	240	0	0	4	0	0	245	1	0.00408163
15585317	rs1038794778	GCTCTCTCT	G	intron_variant	MODIFIER	1357	1	0.00073692	307	0	0	51	0	0	225	46	0.204444	0	0	0	0	0	0	0	0	0	868	1	0.00115207	240	0	0	4	0	0	245	0	0
15585321	rs1393989984	TCTCTCTCC	T	intron_variant	MODIFIER	10474	9629	0.919324	2596	2422	0.932974	939	907	0.965921	5641	5521	0.978727	0	0	0	0	0	0	0	0	0	5811	5261	0.905352	3148	3000	0.952986	71	67	0.943662	1444	1301	0.90097
15585325	rs67054961	T	G	intron_variant	MODIFIER	10467	0	0	2597	0	0	939	0	0	5640	1	0.000177305	0	0	0	0	0	0	0	0	0	5808	0	0	3146	0	0	71	0	0	1442	0	0
15585329	rs67683919	C	A	intron_variant	MODIFIER	10469	1	9.55201e-05	2598	0	0	939	0	0	5640	0	0	0	0	0	0	0	0	0	0	0	5806	1	0.000172236	3146	0	0	71	0	0	1446	0	0
15585329	rs67683919	C	G	intron_variant	MODIFIER	10469	0	0	2598	0	0	939	0	0	5640	46	0.00815603	0	0	0	0	0	0	0	0	0	5806	0	0	3146	0	0	71	0	0	1446	0	0
15585329	rs67683919	C	T	intron_variant	MODIFIER	10469	1	9.55201e-05	2598	1	0.000384911	939	0	0	5640	1	0.000177305	0	0	0	0	0	0	0	0	0	5806	1	0.000172236	3146	0	0	71	0	0	1446	0	0
15585347	rs1385114532	T	C	intron_variant	MODIFIER	10690	1	9.35454e-05	2627	0	0	969	0	0	5799	0	0	0	0	0	0	0	0	0	0	0	5916	1	0.000169033	3238	0	0	69	0	0	1467	0	0
15585365	rs930329620	T	A	intron_variant	MODIFIER	10716	0	0	2612	0	0	969	0	0	5804	3	0.000516885	0	0	0	0	0	0	0	0	0	5921	0	0	3251	0	0	71	0	0	1473	0	0
15585369	rs1378226981	G	A	intron_variant	MODIFIER	10636	0	0	2601	0	0	963	0	0	5755	1	0.000173762	0	0	0	0	0	0	0	0	0	5878	0	0	3218	0	0	68	0	0	1472	0	0
15585394	rs1284409694	A	C	intron_variant	MODIFIER	10707	0	0	2598	0	0	966	0	0	5761	1	0.000173581	0	0	0	0	0	0	0	0	0	5914	0	0	3240	0	0	72	0	0	1481	0	0
15585402	rs1361998559	A	AC	intron_variant	MODIFIER	10606	1	9.42863e-05	2590	0	0	948	0	0	5690	4	0.000702988	0	0	0	0	0	0	0	0	0	5876	1	0.000170184	3199	0	0	71	0	0	1460	0	0
15585413	rs770655876	A	AAC	intron_variant	MODIFIER	10144	8	0.000788644	1913	0	0	951	0	0	5596	5	0.000893495	0	0	0	0	0	0	0	0	0	5569	6	0.00107739	3190	0	0	51	0	0	1334	2	0.00149925
15585429	rs1223379336	C	T	intron_variant	MODIFIER	10795	1	9.26355e-05	2617	0	0	985	0	0	5871	0	0	0	0	0	0	0	0	0	0	0	5952	0	0	3288	0	0	72	0	0	1483	1	0.000674309
15585430	rs149683072	A	C	intron_variant	MODIFIER	10705	46	0.00429706	2600	60	0.0230769	968	0	0	5820	2	0.000343643	0	0	0	0	0	0	0	0	0	5914	20	0.00338181	3247	20	0.00615953	71	0	0	1473	6	0.00407332
15585445	rs1487890342	A	G	intron_variant	MODIFIER	10697	0	0	2602	0	0	961	1	0.00104058	5787	0	0	0	0	0	0	0	0	0	0	0	5913	0	0	3252	0	0	71	0	0	1461	0	0
15585481	rs747549655	G	A	intron_variant	MODIFIER	10745	0	0	2600	0	0	981	0	0	5816	1	0.000171939	0	0	0	0	0	0	0	0	0	5936	0	0	3274	0	0	68	0	0	1467	0	0
15585481	rs747549655	G	T	intron_variant	MODIFIER	10745	3	0.0002792	2600	8	0.00307692	981	0	0	5816	0	0	0	0	0	0	0	0	0	0	0	5936	0	0	3274	3	0.00091631	68	0	0	1467	0	0
15585494	rs1440298482	T	G	intron_variant	MODIFIER	10795	0	0	2605	0	0	982	0	0	5867	1	0.000170445	0	0	0	0	0	0	0	0	0	5956	0	0	3287	0	0	69	0	0	1483	0	0
15585517	rs191332175	A	G	intron_variant	MODIFIER	10780	0	0	2606	0	0	997	0	0	5866	33	0.00562564	0	0	0	0	0	0	0	0	0	5941	0	0	3282	0	0	72	0	0	1485	0	0
15585524	rs1378310314	C	A	intron_variant	MODIFIER	10767	0	0	2614	1	0.000382555	988	0	0	5838	0	0	0	0	0	0	0	0	0	0	0	5935	0	0	3275	0	0	72	0	0	1485	0	0
15585545	rs1406834153	T	C	intron_variant	MODIFIER	10773	1	9.28247e-05	2596	0	0	991	0	0	5845	0	0	0	0	0	0	0	0	0	0	0	5949	1	0.000168095	3267	0	0	72	0	0	1485	0	0
15585552	rs975535111	A	G	intron_variant	MODIFIER	10807	0	0	2605	0	0	989	0	0	5851	1	0.000170911	0	0	0	0	0	0	0	0	0	5957	0	0	3290	0	0	72	0	0	1488	0	0
15585559	rs1349452801	C	A	intron_variant	MODIFIER	10773	0	0	2599	0	0	981	0	0	5817	1	0.00017191	0	0	0	0	0	0	0	0	0	5938	0	0	3273	0	0	73	0	0	1489	0	0
15585571	rs934241963	C	T	intron_variant	MODIFIER	10788	1	9.26956e-05	2600	0	0	987	0	0	5835	0	0	0	0	0	0	0	0	0	0	0	5946	0	0	3281	0	0	72	0	0	1489	1	0.000671592
15585572	rs1249821422	CT	C	intron_variant	MODIFIER	10713	0	0	2576	0	0	980	0	0	5811	2	0.000344175	0	0	0	0	0	0	0	0	0	5904	0	0	3262	0	0	69	0	0	1478	0	0
15585602	rs769318556	G	A	intron_variant	MODIFIER	10760	0	0	2602	0	0	985	0	0	5812	39	0.00671025	0	0	0	0	0	0	0	0	0	5942	0	0	3261	0	0	73	0	0	1484	0	0
15585606	rs1229206400	G	A	intron_variant	MODIFIER	10731	0	0	2589	0	0	981	0	0	5814	0	0	0	0	0	0	0	0	0	0	0	5922	0	0	3252	0	0	73	0	0	1484	0	0
15585642	rs769490398	A	G	intron_variant	MODIFIER	10783	4	0.000370954	2597	0	0	980	0	0	5818	0	0	0	0	0	0	0	0	0	0	0	5953	3	0.000503948	3267	0	0	74	0	0	1489	1	0.000671592
15585684	rs1320677533	C	T	intron_variant	MODIFIER	10763	2	0.000185822	2587	0	0	979	0	0	5797	0	0	0	0	0	0	0	0	0	0	0	5955	0	0	3251	2	0.000615195	72	0	0	1485	0	0
15585686	rs373723722	C	T	intron_variant	MODIFIER	10771	0	0	2597	0	0	980	1	0.00102041	5801	0	0	0	0	0	0	0	0	0	0	0	5965	0	0	3252	0	0	71	0	0	1483	0	0
15585710	rs1457793447	C	A	intron_variant	MODIFIER	10783	1	9.27386e-05	2599	0	0	984	0	0	5827	0	0	0	0	0	0	0	0	0	0	0	5954	1	0.000167954	3272	0	0	73	0	0	1484	0	0
15585725	rs1197962716	A	G	intron_variant	MODIFIER	10801	0	0	2609	0	0	987	0	0	5842	0	0	0	0	0	0	0	0	0	0	0	5957	0	0	3289	0	0	72	0	0	1483	0	0
15585736	rs772844064	G	A	intron_variant	MODIFIER	10798	1	9.26097e-05	2605	0	0	989	0	0	5846	1	0.000171057	0	0	0	0	0	0	0	0	0	5959	1	0.000167813	3283	0	0	71	0	0	1485	0	0
15585739	rs145502291	G	T	intron_variant	MODIFIER	10800	0	0	2606	0	0	988	0	0	5853	10	0.00170853	0	0	0	0	0	0	0	0	0	5955	0	0	3286	0	0	72	0	0	1487	0	0
15585788	rs1010594173	A	G	intron_variant	MODIFIER	10878	1	9.19287e-05	2602	0	0	1003	0	0	5884	0	0	0	0	0	0	0	0	0	0	0	5976	1	0.000167336	3337	0	0	73	0	0	1492	0	0
15585804	rs1228809815	G	T	intron_variant	MODIFIER	76721	3	3.91027e-05	16748	0	0	12249	0	0	17716	1	5.64462e-05	9823	0	0	1871	0	0	18448	0	0	27217	3	0.000110225	3469	0	0	6577	0	0	19139	0	0
15585806	rs374566217	A	C	intron_variant	MODIFIER	77040	5	6.49013e-05	16788	0	0	12262	0	0	17760	0	0	9925	0	0	1873	0	0	18453	0	0	27415	4	0.000145906	3467	0	0	6584	0	0	19248	1	5.19534e-05
15585812	rs1194638440	A	G	intron_variant	MODIFIER	10813	0	0	2597	0	0	994	0	0	5844	1	0.000171116	0	0	0	0	0	0	0	0	0	5936	0	0	3314	0	0	72	0	0	1491	0	0
15585836	rs768723487	C	G	intron_variant	MODIFIER	82938	0	0	17726	0	0	12925	0	0	17981	4	0.000222457	12621	0	0	1927	0	0	18821	0	0	30513	0	0	3465	0	0	6835	0	0	21377	0	0
15585885	rs1479485636	T	G	missense_variant	MODERATE	10859	1	9.20895e-05	2609	0	0	992	0	0	5900	0	0	0	0	0	0	0	0	0	0	0	5968	0	0	3326	0	0	72	0	0	1493	1	0.000669792
15585933	rs183135788	T	C	missense_variant	MODERATE	88983	0	0	18423	0	0	13615	49	0.00359897	18458	0	0	16287	0	0	1970	0	0	19027	0	0	34167	0	0	3526	0	0	7029	0	0	23264	0	0
15585987	rs61433707	C	T	intron_variant	MODIFIER	76558	0	0	16903	0	0	11735	101	0.00860673	17551	211	0.0120221	10622	0	0	1859	0	0	17736	0	0	28188	0	0	3490	0	0	5968	0	0	19317	0	0
15586011	rs1202627246	A	G	intron_variant	MODIFIER	10846	1	9.21999e-05	2608	0	0	1005	0	0	5873	0	0	0	0	0	0	0	0	0	0	0	5973	1	0.00016742	3316	0	0	70	0	0	1487	0	0
15586017	rs376693646	C	G	intron_variant	MODIFIER	10899	0	0	2615	0	0	1009	0	0	5912	3	0.000507442	0	0	0	0	0	0	0	0	0	5988	0	0	3346	0	0	71	0	0	1494	0	0
15586052	rs1302690661	A	G	intron_variant	MODIFIER	10859	0	0	2618	0	0	1010	0	0	5889	1	0.000169808	0	0	0	0	0	0	0	0	0	5981	0	0	3322	0	0	72	0	0	1484	0	0
15586083	rs1377420461	G	A	intron_variant	MODIFIER	10845	0	0	2616	0	0	1001	0	0	5879	1	0.000170097	0	0	0	0	0	0	0	0	0	5971	0	0	3315	0	0	74	0	0	1485	0	0
15586090	rs975464197	C	T	intron_variant	MODIFIER	10836	0	0	2605	0	0	1001	0	0	5870	2	0.000340716	0	0	0	0	0	0	0	0	0	5972	0	0	3305	0	0	74	0	0	1485	0	0
15586123	rs1279648327	T	G	intron_variant	MODIFIER	10868	0	0	2614	0	0	1003	0	0	5926	0	0	0	0	0	0	0	0	0	0	0	5986	0	0	3317	0	0	74	0	0	1491	0	0
15586132	rs766780343	C	T	intron_variant	MODIFIER	10835	0	0	2612	0	0	1004	0	0	5912	0	0	0	0	0	0	0	0	0	0	0	5978	0	0	3300	0	0	73	0	0	1484	0	0
15586177	rs754424565	A	G	intron_variant	MODIFIER	10815	13	0.00120203	2616	0	0	991	0	0	5883	0	0	0	0	0	0	0	0	0	0	0	5957	8	0.00134296	3302	1	0.000302847	73	2	0.0273973	1483	2	0.00134862
15586185	rs1256095929	T	C	intron_variant	MODIFIER	10826	0	0	2608	0	0	992	0	0	5874	1	0.000170242	0	0	0	0	0	0	0	0	0	5968	0	0	3300	0	0	73	0	0	1485	0	0
15586207	rs952952081	T	C	intron_variant	MODIFIER	10833	3	0.000276932	2609	0	0	1001	0	0	5870	0	0	0	0	0	0	0	0	0	0	0	5969	0	0	3306	2	0.000604961	74	0	0	1484	1	0.000673854
15586257	rs1210724305	G	C	intron_variant	MODIFIER	10849	1	9.21744e-05	2621	0	0	999	0	0	5886	0	0	0	0	0	0	0	0	0	0	0	5964	1	0.000167673	3316	0	0	73	0	0	1496	0	0
15586273	rs1236723012	GT	G	intron_variant	MODIFIER	10871	0	0	2620	0	0	1008	0	0	5924	1	0.000168805	0	0	0	0	0	0	0	0	0	5979	0	0	3323	0	0	73	0	0	1496	0	0
15586278	rs893293619	A	G	intron_variant	MODIFIER	10874	0	0	2627	0	0	1014	0	0	5939	1	0.000168379	0	0	0	0	0	0	0	0	0	5980	0	0	3332	0	0	74	0	0	1488	0	0
15586316	rs1246730324	G	A	intron_variant	MODIFIER	10922	1	9.15583e-05	2615	0	0	1012	0	0	5951	0	0	0	0	0	0	0	0	0	0	0	5996	1	0.000166778	3356	0	0	73	0	0	1497	0	0
15586329	rs1196144911	C	A	intron_variant	MODIFIER	10905	0	0	2616	0	0	1012	0	0	5953	0	0	0	0	0	0	0	0	0	0	0	5986	0	0	3350	0	0	74	0	0	1495	0	0
15586386	rs1424555079	A	T	intron_variant	MODIFIER	10926	0	0	2615	0	0	1021	0	0	5977	1	0.000167308	0	0	0	0	0	0	0	0	0	5998	0	0	3365	0	0	73	0	0	1490	0	0
15586399	rs940390889	T	C	intron_variant	MODIFIER	10910	0	0	2601	0	0	1022	0	0	5986	2	0.000334113	0	0	0	0	0	0	0	0	0	5982	0	0	3367	0	0	73	0	0	1488	0	0
15586405	rs981121906	C	A	intron_variant	MODIFIER	10890	0	0	2590	0	0	1016	0	0	5973	1	0.00016742	0	0	0	0	0	0	0	0	0	5970	0	0	3359	0	0	74	0	0	1487	0	0
15586432	rs937247419	A	T	intron_variant	MODIFIER	10907	0	0	2583	0	0	1009	0	0	5966	5	0.000838082	0	0	0	0	0	0	0	0	0	5969	0	0	3374	0	0	74	0	0	1490	0	0
15586448	rs1514280	A	G	intron_variant	MODIFIER	10680	6975	0.65309	2530	1774	0.701186	1001	1000	0.999001	5853	4650	0.794464	0	0	0	0	0	0	0	0	0	5861	3849	0.656714	3283	2161	0.658239	74	50	0.675676	1462	915	0.625855
15586452	rs1175932497	A	T	intron_variant	MODIFIER	10860	0	0	2553	0	0	1019	0	0	5932	1	0.000168577	0	0	0	0	0	0	0	0	0	5942	0	0	3359	0	0	74	0	0	1485	0	0
15586463	rs1357832591	A	G	intron_variant	MODIFIER	10860	0	0	2528	0	0	1009	0	0	5899	2	0.000339041	0	0	0	0	0	0	0	0	0	5948	0	0	3356	0	0	73	0	0	1483	0	0
15586542	rs1041836247	T	C	intron_variant	MODIFIER	10806	0	0	2500	0	0	1008	0	0	5873	1	0.000170271	0	0	0	0	0	0	0	0	0	5923	0	0	3329	0	0	71	0	0	1483	0	0
15586585	rs1299663693	G	A	intron_variant	MODIFIER	10813	1	9.24813e-05	2525	0	0	1003	0	0	5911	0	0	0	0	0	0	0	0	0	0	0	5940	0	0	3317	0	0	73	1	0.0136986	1483	0	0
15586642	rs1340687760	TATA	T	intron_variant	MODIFIER	10804	2	0.000185117	2465	0	0	1015	0	0	5910	1	0.000169205	0	0	0	0	0	0	0	0	0	5924	2	0.00033761	3328	0	0	72	0	0	1480	0	0
15586725	rs1398997420	A	G	intron_variant	MODIFIER	10772	1	9.28333e-05	2363	0	0	1012	0	0	5845	0	0	0	0	0	0	0	0	0	0	0	5893	1	0.000169693	3340	0	0	73	0	0	1466	0	0
15586759	rs1004522454	C	T	intron_variant	MODIFIER	10802	0	0	2421	0	0	1005	0	0	5899	5	0.000847601	0	0	0	0	0	0	0	0	0	5909	0	0	3354	0	0	73	0	0	1466	0	0
15586765	rs1346467222	C	T	intron_variant	MODIFIER	10777	1	9.27902e-05	2427	0	0	1008	0	0	5911	0	0	0	0	0	0	0	0	0	0	0	5895	0	0	3345	1	0.000298954	73	0	0	1464	0	0
15586768	rs1479220539	TAAATATA	T	intron_variant	MODIFIER	10818	5	0.000462193	2434	0	0	1007	1	0.000993049	5922	0	0	0	0	0	0	0	0	0	0	0	5911	0	0	3362	5	0.00148721	73	0	0	1472	0	0
15586800	rs1277769040	A	C	intron_variant	MODIFIER	10820	1	9.24214e-05	2459	0	0	1004	0	0	5870	0	0	0	0	0	0	0	0	0	0	0	5927	0	0	3340	1	0.000299401	72	0	0	1481	0	0
15586808	rs1310251591	A	G	intron_variant	MODIFIER	10824	0	0	2469	1	0.000405022	999	0	0	5871	0	0	0	0	0	0	0	0	0	0	0	5921	0	0	3347	0	0	72	0	0	1484	0	0
15586894	rs1218431889	T	C	intron_variant	MODIFIER	10816	0	0	2528	0	0	995	0	0	5860	0	0	0	0	0	0	0	0	0	0	0	5934	0	0	3327	0	0	70	0	0	1485	0	0
15586946	rs1264185458	A	C	intron_variant	MODIFIER	10785	0	0	2538	0	0	998	1	0.001002	5847	0	0	0	0	0	0	0	0	0	0	0	5928	0	0	3312	0	0	69	0	0	1476	0	0
15586951	rs952937891	T	A	intron_variant	MODIFIER	10782	0	0	2532	0	0	993	0	0	5842	1	0.000171174	0	0	0	0	0	0	0	0	0	5920	0	0	3315	0	0	70	0	0	1477	0	0
15586964	rs4240157	C	T	intron_variant	MODIFIER	10562	6824	0.64609	2515	1698	0.675149	976	948	0.971311	5658	2577	0.455461	0	0	0	0	0	0	0	0	0	5792	3761	0.649344	3233	2110	0.652645	72	49	0.680556	1465	904	0.617065
15587005	rs760824516	G	A	intron_variant	MODIFIER	10801	7	0.000648088	2521	0	0	999	0	0	5855	0	0	0	0	0	0	0	0	0	0	0	5927	4	0.000674878	3314	2	0.0006035	72	0	0	1488	1	0.000672043
15587018	rs1478382103	G	A	intron_variant	MODIFIER	10704	1	9.3423e-05	2479	0	0	996	0	0	5801	0	0	0	0	0	0	0	0	0	0	0	5891	1	0.00016975	3265	0	0	73	0	0	1475	0	0
15587035	rs1055088653	T	C	intron_variant	MODIFIER	10800	0	0	2535	0	0	995	0	0	5819	1	0.000171851	0	0	0	0	0	0	0	0	0	5913	0	0	3327	0	0	72	0	0	1488	0	0
15587056	rs757077008	G	A	intron_variant	MODIFIER	10786	0	0	2540	0	0	996	0	0	5833	0	0	0	0	0	0	0	0	0	0	0	5928	0	0	3307	0	0	74	0	0	1477	0	0
15587064	rs1421921156	T	A	intron_variant	MODIFIER	10809	2	0.000185031	2537	0	0	998	0	0	5834	0	0	0	0	0	0	0	0	0	0	0	5936	0	0	3319	0	0	73	0	0	1481	2	0.00135044
15587098	rs191513620	A	C	intron_variant	MODIFIER	10857	0	0	2578	0	0	1008	0	0	5886	1	0.000169895	0	0	0	0	0	0	0	0	0	5953	0	0	3340	0	0	74	0	0	1490	0	0
15587105	rs184756568	C	T	intron_variant	MODIFIER	10829	1	9.23446e-05	2564	0	0	999	0	0	5854	15	0.00256235	0	0	0	0	0	0	0	0	0	5933	0	0	3330	0	0	74	0	0	1492	1	0.000670241
15587168	rs991440877	T	C	intron_variant	MODIFIER	10872	1	9.19794e-05	2603	0	0	998	0	0	5918	0	0	0	0	0	0	0	0	0	0	0	5966	0	0	3343	1	0.000299133	72	0	0	1491	0	0
15587178	rs1315762115	A	G	intron_variant	MODIFIER	10834	0	0	2609	0	0	987	0	0	5875	2	0.000340426	0	0	0	0	0	0	0	0	0	5942	0	0	3331	0	0	70	0	0	1491	0	0
15587232	rs779680438	GTTAT	G	intron_variant	MODIFIER	10831	0	0	2600	0	0	981	0	0	5896	40	0.00678426	0	0	0	0	0	0	0	0	0	5944	0	0	3323	0	0	74	0	0	1490	0	0
15587237	rs1368620780	TTA	T	intron_variant	MODIFIER	10904	0	0	2612	0	0	997	0	0	5878	1	0.000170126	0	0	0	0	0	0	0	0	0	5984	0	0	3353	0	0	74	0	0	1493	0	0
15587249	rs1041962188	G	A	intron_variant	MODIFIER	10848	0	0	2611	0	0	990	0	0	5909	3	0.0005077	0	0	0	0	0	0	0	0	0	5955	0	0	3333	0	0	73	0	0	1487	0	0
15587268	rs764479049	T	C	intron_variant	MODIFIER	10937	6	0.000548597	2619	0	0	1001	0	0	5959	2	0.000335627	0	0	0	0	0	0	0	0	0	5995	6	0.00100083	3367	0	0	74	0	0	1501	0	0
15587310	rs192692847	A	C	intron_variant	MODIFIER	10893	0	0	2612	0	0	1005	3	0.00298507	5921	0	0	0	0	0	0	0	0	0	0	0	5987	0	0	3344	0	0	74	0	0	1488	0	0
15587324	rs4646177	G	T	intron_variant	MODIFIER	10844	4	0.000368868	2605	0	0	1000	0	0	5881	370	0.0629145	0	0	0	0	0	0	0	0	0	5958	4	0.000671366	3334	0	0	74	0	0	1478	0	0
15587356	rs1292228384	C	T	intron_variant	MODIFIER	10849	1	9.21744e-05	2608	0	0	1000	0	0	5866	0	0	0	0	0	0	0	0	0	0	0	5972	1	0.000167448	3318	0	0	74	0	0	1485	0	0
15587375	rs1424490727	G	T	intron_variant	MODIFIER	10807	0	0	2599	0	0	988	0	0	5827	1	0.000171615	0	0	0	0	0	0	0	0	0	5948	0	0	3307	0	0	73	0	0	1479	0	0
15587397	rs754953280	A	G	intron_variant	MODIFIER	10748	2	0.000186081	2604	0	0	983	0	0	5795	0	0	0	0	0	0	0	0	0	0	0	5927	2	0.000337439	3267	0	0	73	0	0	1481	0	0
15587435	rs1198185256	G	T	intron_variant	MODIFIER	10795	0	0	2600	0	0	979	0	0	5819	1	0.000171851	0	0	0	0	0	0	0	0	0	5940	0	0	3291	0	0	73	0	0	1491	0	0
15587457	rs1245045026	C	T	intron_variant	MODIFIER	10806	1	9.25412e-05	2613	0	0	990	0	0	5852	0	0	0	0	0	0	0	0	0	0	0	5952	0	0	3301	1	0.000302939	73	0	0	1480	0	0
15587459	rs1442159976	T	TG	intron_variant	MODIFIER	10812	0	0	2608	1	0.000383436	988	0	0	5853	0	0	0	0	0	0	0	0	0	0	0	5952	0	0	3308	0	0	73	0	0	1479	0	0
15587463	rs970845613	A	G	intron_variant	MODIFIER	10824	0	0	2610	0	0	989	0	0	5875	3	0.000510638	0	0	0	0	0	0	0	0	0	5961	0	0	3307	0	0	74	0	0	1482	0	0
15587464	rs771442365	G	A	intron_variant	MODIFIER	10796	2	0.000185254	2606	0	0	984	0	0	5857	1	0.000170736	0	0	0	0	0	0	0	0	0	5946	2	0.000336361	3296	0	0	74	0	0	1480	0	0
15587476	rs1438171507	C	T	intron_variant	MODIFIER	10847	0	0	2601	0	0	1003	1	0.000997009	5877	0	0	0	0	0	0	0	0	0	0	0	5965	0	0	3321	0	0	74	0	0	1487	0	0
15587490	rs1156476462	C	T	intron_variant	MODIFIER	10901	0	0	2614	1	0.000382555	1003	0	0	5925	0	0	0	0	0	0	0	0	0	0	0	5984	0	0	3348	0	0	74	0	0	1495	0	0
15587504	rs4646176	C	G	intron_variant	MODIFIER	10902	1	9.17263e-05	2615	0	0	1006	29	0.028827	5878	913	0.155325	0	0	0	0	0	0	0	0	0	5981	1	0.000167196	3352	0	0	74	0	0	1495	0	0
15587518	rs1405458691	A	G	intron_variant	MODIFIER	10849	0	0	2615	0	0	1015	0	0	5901	0	0	0	0	0	0	0	0	0	0	0	5968	0	0	3320	0	0	74	0	0	1487	0	0
15587552	rs965118801	AACGACAGAGCAATAGCTAAGTAAATAATTC	A	intron_variant	MODIFIER	10894	1	9.17936e-05	2622	0	0	1010	0	0	5938	0	0	0	0	0	0	0	0	0	0	0	5988	1	0.000167001	3341	0	0	73	0	0	1492	0	0
15587555	rs534936041	G	A	intron_variant	MODIFIER	10859	0	0	2615	0	0	995	0	0	5902	2	0.000338868	0	0	0	0	0	0	0	0	0	5974	0	0	3323	0	0	73	0	0	1489	0	0
15587569	rs990365271	TAAGTA	T	intron_variant	MODIFIER	10888	1	9.18442e-05	2618	0	0	1002	0	0	5897	0	0	0	0	0	0	0	0	0	0	0	5982	1	0.000167168	3339	0	0	73	0	0	1494	0	0
15587572	rs1453978323	G	C	intron_variant	MODIFIER	10882	0	0	2615	0	0	998	0	0	5887	0	0	0	0	0	0	0	0	0	0	0	5981	0	0	3334	0	0	73	0	0	1494	0	0
15587613	rs924443109	T	A	intron_variant	MODIFIER	10866	3	0.000276091	2619	0	0	986	0	0	5895	0	0	0	0	0	0	0	0	0	0	0	5967	1	0.000167588	3332	0	0	73	0	0	1494	2	0.00133869
15587715	rs886777840	C	T	intron_variant	MODIFIER	10907	0	0	2624	0	0	994	0	0	5973	1	0.00016742	0	0	0	0	0	0	0	0	0	6003	0	0	3335	0	0	73	0	0	1496	0	0
15587719	rs1286190783	T	TCTTG	intron_variant	MODIFIER	10904	0	0	2624	0	0	999	0	0	5972	1	0.000167448	0	0	0	0	0	0	0	0	0	6004	0	0	3333	0	0	73	0	0	1494	0	0
15587734	rs777453833	C	T	intron_variant	MODIFIER	10889	4	0.000367343	2622	0	0	1001	0	0	5945	1	0.000168209	0	0	0	0	0	0	0	0	0	5989	4	0.000667891	3329	0	0	73	0	0	1498	0	0
15587755	rs1209467271	C	A	intron_variant	MODIFIER	10845	0	0	2619	2	0.00076365	990	0	0	5908	0	0	0	0	0	0	0	0	0	0	0	5981	0	0	3301	0	0	74	0	0	1489	0	0
15587802	rs765652768	G	GT	intron_variant	MODIFIER	10859	0	0	2612	0	0	994	0	0	5905	19	0.00321761	0	0	0	0	0	0	0	0	0	5982	0	0	3317	0	0	73	0	0	1487	0	0
15587823	rs1459128787	G	A	intron_variant	MODIFIER	10862	1	9.20641e-05	2608	0	0	998	0	0	5915	0	0	0	0	0	0	0	0	0	0	0	5982	1	0.000167168	3328	0	0	74	0	0	1478	0	0
15587859	rs185202584	T	C	intron_variant	MODIFIER	10803	34	0.00314727	2609	1	0.000383289	1000	0	0	5879	1	0.000170097	0	0	0	0	0	0	0	0	0	5962	28	0.00469641	3286	0	0	72	0	0	1483	6	0.00404585
15587883	rs1456719948	T	C	intron_variant	MODIFIER	10845	1	9.22084e-05	2613	0	0	1008	0	0	5907	0	0	0	0	0	0	0	0	0	0	0	5974	1	0.000167392	3315	0	0	73	0	0	1483	0	0
15587904	rs1189979175	A	G	intron_variant	MODIFIER	10847	1	9.21914e-05	2621	0	0	1001	0	0	5900	0	0	0	0	0	0	0	0	0	0	0	5982	1	0.000167168	3310	0	0	69	0	0	1486	0	0
15587924	rs770454161	G	A	intron_variant	MODIFIER	10816	1	9.24556e-05	2612	0	0	989	0	0	5862	1	0.00017059	0	0	0	0	0	0	0	0	0	5960	1	0.000167785	3295	0	0	72	0	0	1489	0	0
15587941	rs751803335	C	T	intron_variant	MODIFIER	10818	2	0.000184877	2613	0	0	986	0	0	5857	1	0.000170736	0	0	0	0	0	0	0	0	0	5955	0	0	3304	0	0	72	0	0	1487	2	0.00134499
15587943	rs1162245346	C	T	intron_variant	MODIFIER	10822	0	0	2615	0	0	977	0	0	5848	1	0.000170999	0	0	0	0	0	0	0	0	0	5957	0	0	3299	0	0	72	0	0	1494	0	0
15587979	rs4646175	T	C	intron_variant	MODIFIER	10824	3	0.000277162	2619	0	0	986	0	0	5853	340	0.0580899	0	0	0	0	0	0	0	0	0	5954	3	0.000503863	3313	0	0	71	0	0	1486	0	0
15588012	rs1466685653	A	T	intron_variant	MODIFIER	10864	1	9.20471e-05	2611	0	0	996	0	0	5899	0	0	0	0	0	0	0	0	0	0	0	5980	0	0	3323	1	0.000300933	71	0	0	1490	0	0
15588031	rs906731024	A	C	intron_variant	MODIFIER	10857	0	0	2602	0	0	994	0	0	5888	11	0.00186821	0	0	0	0	0	0	0	0	0	5963	0	0	3328	0	0	72	0	0	1494	0	0
15588095	rs1389593923	C	A	intron_variant	MODIFIER	10863	1	9.20556e-05	2602	0	0	1004	0	0	5900	0	0	0	0	0	0	0	0	0	0	0	5975	1	0.000167364	3323	0	0	72	0	0	1493	0	0
15588130	rs1336013992	G	A	intron_variant	MODIFIER	10884	0	0	2605	0	0	1013	1	0.000987167	5929	0	0	0	0	0	0	0	0	0	0	0	5988	0	0	3331	0	0	70	0	0	1495	0	0
15588150	rs150200247	G	A	intron_variant	MODIFIER	10890	0	0	2616	0	0	1016	4	0.00393701	5945	0	0	0	0	0	0	0	0	0	0	0	5995	0	0	3330	0	0	72	0	0	1493	0	0
15588166	rs1244400531	GGATT	G	intron_variant	MODIFIER	10929	1	9.14997e-05	2621	0	0	1016	0	0	5949	0	0	0	0	0	0	0	0	0	0	0	6014	1	0.000166279	3345	0	0	70	0	0	1500	0	0
15588219	rs928836525	G	A	intron_variant	MODIFIER	10884	2	0.000183756	2617	0	0	1006	0	0	5916	0	0	0	0	0	0	0	0	0	0	0	5999	2	0.000333389	3314	0	0	72	0	0	1499	0	0
15588271	rs4646174	C	G	intron_variant	MODIFIER	10650	6904	0.648263	2599	1828	0.703347	994	962	0.967807	5795	2621	0.452286	0	0	0	0	0	0	0	0	0	5852	3799	0.64918	3255	2147	0.659601	72	50	0.694444	1471	908	0.617267
15588277	rs991927878	G	A	intron_variant	MODIFIER	10846	0	0	2607	0	0	1004	0	0	5933	1	0.000168549	0	0	0	0	0	0	0	0	0	5971	0	0	3312	0	0	72	0	0	1491	0	0
15588278	rs908324492	C	G	intron_variant	MODIFIER	10855	0	0	2604	0	0	1011	0	0	5931	1	0.000168606	0	0	0	0	0	0	0	0	0	5973	0	0	3317	0	0	72	0	0	1493	0	0
15588310	rs4646173	C	A	intron_variant	MODIFIER	10860	1	9.2081e-05	2614	0	0	1007	0	0	5933	120	0.0202259	0	0	0	0	0	0	0	0	0	5977	1	0.000167308	3316	0	0	73	0	0	1494	0	0
15588322	rs181161610	T	C	intron_variant	MODIFIER	10891	0	0	2618	0	0	1014	2	0.00197239	5972	0	0	0	0	0	0	0	0	0	0	0	5990	0	0	3336	0	0	73	0	0	1492	0	0
15588354	rs184874220	T	A	intron_variant	MODIFIER	10889	0	0	2627	0	0	1007	2	0.0019861	5939	0	0	0	0	0	0	0	0	0	0	0	5976	0	0	3344	0	0	74	0	0	1495	0	0
15588474	rs201715513	C	A	missense_variant&splice_region_variant	MODERATE	92196	28	0.000303701	18521	6	0.000323957	14819	0	0	19146	0	0	18942	0	0	1981	0	0	19123	12	0.000627517	36497	10	0.000273995	3546	0	0	7068	0	0	23981	6	0.000250198
15588551	rs746252177	A	C	intron_variant	MODIFIER	10909	0	0	2630	0	0	1002	0	0	5974	1	0.000167392	0	0	0	0	0	0	0	0	0	6005	0	0	3335	0	0	73	0	0	1496	0	0
15588555	rs571548731	A	C	intron_variant	MODIFIER	10920	0	0	2635	0	0	1003	0	0	5967	6	0.00100553	0	0	0	0	0	0	0	0	0	6008	0	0	3338	0	0	73	0	0	1501	0	0
15588602	rs763469720	C	T	intron_variant	MODIFIER	10888	0	0	2624	0	0	1008	0	0	5913	5	0.000845594	0	0	0	0	0	0	0	0	0	5994	0	0	3327	0	0	71	0	0	1496	0	0
15588613	rs1008443594	C	T	intron_variant	MODIFIER	10858	1	9.2098e-05	2623	0	0	1011	0	0	5891	2	0.000339501	0	0	0	0	0	0	0	0	0	5988	1	0.000167001	3307	0	0	74	0	0	1489	0	0
15588628	rs764130657	CA	C	intron_variant	MODIFIER	10848	0	0	2629	0	0	1012	0	0	5898	3	0.000508647	0	0	0	0	0	0	0	0	0	5988	0	0	3307	0	0	73	0	0	1480	0	0
15588652	rs1031501158	C	T	intron_variant	MODIFIER	10850	0	0	2631	0	0	1012	0	0	5915	1	0.000169062	0	0	0	0	0	0	0	0	0	5987	0	0	3299	0	0	72	0	0	1492	0	0
15588658	rs1037717105	G	A	intron_variant	MODIFIER	10853	1	9.21404e-05	2634	0	0	1011	0	0	5923	2	0.000337667	0	0	0	0	0	0	0	0	0	5980	1	0.000167224	3306	0	0	73	0	0	1494	0	0
15588703	rs1395200115	G	A	intron_variant	MODIFIER	10863	1	9.20556e-05	2626	0	0	1014	0	0	5908	0	0	0	0	0	0	0	0	0	0	0	5976	1	0.000167336	3318	0	0	73	0	0	1496	0	0
15588782	.	T	C	intron_variant	MODIFIER	10805	1	9.25497e-05	2615	0	0	987	0	0	5844	0	0	0	0	0	0	0	0	0	0	0	5953	1	0.000167983	3290	0	0	72	0	0	1490	0	0
15588818	rs1311297585	C	G	intron_variant	MODIFIER	10770	0	0	2612	1	0.000382848	991	0	0	5787	0	0	0	0	0	0	0	0	0	0	0	5951	0	0	3268	0	0	73	0	0	1478	0	0
15588836	rs1036316424	C	T	intron_variant	MODIFIER	10751	1	9.30146e-05	2614	0	0	983	0	0	5824	0	0	0	0	0	0	0	0	0	0	0	5953	0	0	3254	0	0	72	0	0	1472	1	0.000679348
15588886	rs764289138	A	G	intron_variant	MODIFIER	10792	15	0.00138992	2613	1	0.000382702	991	0	0	5839	2	0.000342524	0	0	0	0	0	0	0	0	0	5950	8	0.00134454	3290	7	0.00212766	74	0	0	1478	0	0
15588902	rs1021372339	A	G	intron_variant	MODIFIER	10786	0	0	2622	0	0	986	0	0	5835	1	0.00017138	0	0	0	0	0	0	0	0	0	5948	0	0	3286	0	0	74	0	0	1478	0	0
15588986	rs965276630	G	A	intron_variant	MODIFIER	10784	0	0	2580	0	0	985	0	0	5730	1	0.00017452	0	0	0	0	0	0	0	0	0	5932	0	0	3297	0	0	72	0	0	1483	0	0
15588998	rs774381971	G	GA	intron_variant	MODIFIER	10487	1	9.53562e-05	2387	0	0	983	0	0	5683	189	0.0332571	0	0	0	0	0	0	0	0	0	5851	0	0	3124	0	0	73	0	0	1439	1	0.000694927
15589025	rs976603449	A	G	intron_variant	MODIFIER	10852	3	0.000276447	2603	0	0	991	0	0	5862	0	0	0	0	0	0	0	0	0	0	0	5964	2	0.000335345	3331	1	0.00030021	72	0	0	1485	0	0
15589028	rs4646171	T	C	intron_variant	MODIFIER	10828	2	0.000184706	2598	0	0	990	29	0.0292929	5773	905	0.156764	0	0	0	0	0	0	0	0	0	5940	2	0.0003367	3328	0	0	71	0	0	1489	0	0
15589061	rs140083333	G	A	intron_variant	MODIFIER	10842	0	0	2590	0	0	996	0	0	5865	2	0.000341006	0	0	0	0	0	0	0	0	0	5945	0	0	3331	0	0	73	0	0	1493	0	0
15589062	rs1489107154	T	C	intron_variant	MODIFIER	10817	0	0	2578	0	0	985	0	0	5843	1	0.000171145	0	0	0	0	0	0	0	0	0	5933	0	0	3322	0	0	73	0	0	1489	0	0
15589066	rs1193901013	T	C	intron_variant	MODIFIER	10843	1	9.22254e-05	2594	1	0.000385505	994	0	0	5825	0	0	0	0	0	0	0	0	0	0	0	5951	0	0	3331	1	0.00030021	73	0	0	1488	0	0
15589077	rs912508222	G	A	intron_variant	MODIFIER	10841	0	0	2596	0	0	992	0	0	5849	2	0.000341939	0	0	0	0	0	0	0	0	0	5952	0	0	3333	0	0	72	0	0	1484	0	0
15589083	rs1426171494	C	T	intron_variant	MODIFIER	10808	0	0	2570	0	0	978	1	0.00102249	5806	0	0	0	0	0	0	0	0	0	0	0	5939	0	0	3314	0	0	73	0	0	1482	0	0
15589172	rs1055345657	A	G	intron_variant	MODIFIER	10833	4	0.000369242	2575	1	0.00038835	999	0	0	5866	0	0	0	0	0	0	0	0	0	0	0	5955	4	0.000671704	3321	0	0	72	0	0	1485	0	0
15589185	rs144061872	C	T	intron_variant	MODIFIER	10761	55	0.00511105	2552	27	0.0105799	990	0	0	5832	2	0.000342936	0	0	0	0	0	0	0	0	0	5922	42	0.0070922	3293	7	0.00212572	72	1	0.0138889	1474	5	0.00339213
15589190	rs766154106	A	G	intron_variant	MODIFIER	10793	0	0	2557	0	0	995	0	0	5851	0	0	0	0	0	0	0	0	0	0	0	5943	0	0	3298	0	0	71	0	0	1481	0	0
15589201	rs753737983	A	G	intron_variant	MODIFIER	10773	0	0	2559	0	0	994	0	0	5846	13	0.00222374	0	0	0	0	0	0	0	0	0	5934	0	0	3299	0	0	69	0	0	1471	0	0
15589220	rs754722266	C	A	intron_variant	MODIFIER	10742	0	0	2548	0	0	975	0	0	5784	1	0.000172891	0	0	0	0	0	0	0	0	0	5922	0	0	3278	0	0	71	0	0	1471	0	0
15589324	rs1005123313	G	A	intron_variant	MODIFIER	10876	1	9.19456e-05	2574	0	0	1001	0	0	5921	0	0	0	0	0	0	0	0	0	0	0	5970	1	0.000167504	3352	0	0	72	0	0	1482	0	0
15589354	rs767528016	G	A	intron_variant	MODIFIER	10883	1	9.18864e-05	2568	0	0	997	0	0	5919	0	0	0	0	0	0	0	0	0	0	0	5980	1	0.000167224	3345	0	0	74	0	0	1484	0	0
15589369	rs778635690	TA	T	intron_variant	MODIFIER	10833	0	0	2550	1	0.000392157	1009	0	0	5907	0	0	0	0	0	0	0	0	0	0	0	5945	0	0	3325	0	0	74	0	0	1489	0	0
15589370	rs998095091	A	T	intron_variant	MODIFIER	10884	0	0	2576	0	0	1006	0	0	5941	1	0.000168322	0	0	0	0	0	0	0	0	0	5961	0	0	3357	0	0	73	0	0	1493	0	0
15589378	rs1331097326	T	C	intron_variant	MODIFIER	10873	1	9.19709e-05	2596	0	0	999	0	0	5907	0	0	0	0	0	0	0	0	0	0	0	5958	0	0	3346	1	0.000298864	73	0	0	1496	0	0
15589402	rs1028186020	C	G	intron_variant	MODIFIER	10872	0	0	2594	0	0	997	0	0	5937	1	0.000168435	0	0	0	0	0	0	0	0	0	5963	0	0	3343	0	0	73	0	0	1493	0	0
15589402	rs1028186020	C	T	intron_variant	MODIFIER	10872	3	0.000275938	2594	0	0	997	0	0	5937	4	0.000673741	0	0	0	0	0	0	0	0	0	5963	0	0	3343	3	0.000897398	73	0	0	1493	0	0
15589405	rs1288658264	G	A	intron_variant	MODIFIER	10902	1	9.17263e-05	2602	0	0	1007	0	0	5949	0	0	0	0	0	0	0	0	0	0	0	5984	0	0	3351	1	0.000298418	73	0	0	1494	0	0
15589409	rs1354841998	AGTTG	A	intron_variant	MODIFIER	10903	1	9.17179e-05	2603	0	0	1007	0	0	5945	0	0	0	0	0	0	0	0	0	0	0	5976	0	0	3362	1	0.000297442	73	0	0	1492	0	0
15589413	rs953769168	G	C	intron_variant	MODIFIER	10877	1	9.19371e-05	2602	0	0	995	0	0	5927	0	0	0	0	0	0	0	0	0	0	0	5965	0	0	3345	0	0	73	0	0	1494	1	0.000669344
15589426	rs752245504	TATA	T	intron_variant	MODIFIER	10888	0	0	2601	0	0	1004	0	0	5928	1	0.000168691	0	0	0	0	0	0	0	0	0	5973	0	0	3350	0	0	73	0	0	1492	0	0
15589496	rs1211050588	C	T	intron_variant	MODIFIER	10870	1	9.19963e-05	2622	0	0	1006	0	0	5901	0	0	0	0	0	0	0	0	0	0	0	5989	1	0.000166973	3326	0	0	71	0	0	1484	0	0
15589513	rs912216605	CTGTG	C	intron_variant	MODIFIER	10863	0	0	2618	0	0	1012	0	0	5884	1	0.000169952	0	0	0	0	0	0	0	0	0	5981	0	0	3315	0	0	74	0	0	1493	0	0
15589523	rs943964742	TTGTC	T	intron_variant	MODIFIER	10850	0	0	2616	0	0	1007	0	0	5893	0	0	0	0	0	0	0	0	0	0	0	5978	0	0	3314	0	0	72	0	0	1486	0	0
15589526	rs1191636385	T	C	intron_variant	MODIFIER	10859	0	0	2611	1	0.000382995	1011	0	0	5893	0	0	0	0	0	0	0	0	0	0	0	5988	0	0	3315	0	0	71	0	0	1485	0	0
15589558	rs756951212	T	C	intron_variant	MODIFIER	10868	1	9.20132e-05	2617	0	0	1008	0	0	5883	0	0	0	0	0	0	0	0	0	0	0	5976	1	0.000167336	3327	0	0	72	0	0	1493	0	0
15589561	rs1053017872	G	A	intron_variant	MODIFIER	10845	0	0	2608	0	0	1001	0	0	5886	1	0.000169895	0	0	0	0	0	0	0	0	0	5973	0	0	3310	0	0	71	0	0	1491	0	0
15589575	rs961499799	T	G	intron_variant	MODIFIER	10849	1	9.21744e-05	2609	0	0	1013	0	0	5911	0	0	0	0	0	0	0	0	0	0	0	5975	0	0	3308	0	0	72	0	0	1494	1	0.000669344
15589610	rs1343585787	A	G	intron_variant	MODIFIER	10839	0	0	2614	0	0	1008	0	0	5884	1	0.000169952	0	0	0	0	0	0	0	0	0	5957	0	0	3313	0	0	72	0	0	1497	0	0
15589621	rs4646170	A	C	intron_variant	MODIFIER	10855	4	0.000368494	2613	0	0	1007	0	0	5851	621	0.106136	0	0	0	0	0	0	0	0	0	5967	3	0.000502765	3318	0	0	70	0	0	1500	1	0.000666667
15589640	rs1294265207	A	G	intron_variant	MODIFIER	10868	1	9.20132e-05	2622	0	0	999	0	0	5879	0	0	0	0	0	0	0	0	0	0	0	5973	1	0.00016742	3324	0	0	74	0	0	1497	0	0
15589658	rs148805807	G	T	intron_variant	MODIFIER	10867	0	0	2621	0	0	991	0	0	5867	112	0.0190898	0	0	0	0	0	0	0	0	0	5968	0	0	3326	0	0	73	0	0	1500	0	0
15589661	rs778416285	A	G	intron_variant	MODIFIER	10865	1	9.20387e-05	2621	0	0	990	0	0	5871	0	0	0	0	0	0	0	0	0	0	0	5965	1	0.000167645	3324	0	0	73	0	0	1503	0	0
15589680	rs142060377	G	A	intron_variant	MODIFIER	10867	8	0.000736174	2621	0	0	1000	0	0	5896	1	0.000169607	0	0	0	0	0	0	0	0	0	5970	2	0.000335008	3325	3	0.000902256	73	0	0	1499	3	0.00200133
15589699	rs1427658129	G	A	intron_variant	MODIFIER	75379	1	1.32663e-05	16453	0	0	12370	0	0	17518	0	0	9729	0	0	1874	0	0	18514	0	0	26542	1	3.76761e-05	3472	0	0	6471	0	0	18506	0	0
15589701	rs367888640	A	C	intron_variant	MODIFIER	75649	6	7.93137e-05	16514	0	0	12351	0	0	17514	0	0	9787	0	0	1876	0	0	18526	2	0.000107956	26655	4	0.000150066	3483	0	0	6487	0	0	18622	0	0
15589702	rs4646169	G	A	intron_variant	MODIFIER	75739	6	7.92194e-05	16534	0	0	12312	0	0	17478	249	0.0142465	9803	0	0	1878	0	0	18522	2	0.00010798	26703	0	0	3480	0	0	6504	0	0	18652	4	0.000214454
15589725	rs4646168	C	G	intron_variant	MODIFIER	81673	31	0.000379562	17404	0	0	13234	0	0	18026	2182	0.121047	12365	10	0.000808734	1920	1	0.000520833	18799	1	5.31943e-05	30053	8	0.000266196	3489	1	0.000286615	6729	11	0.00163472	20683	9	0.00043514
15589738	rs1316882294	TG	T	splice_region_variant&intron_variant	LOW	84947	2	2.35441e-05	17788	0	0	13753	0	0	18374	120	0.00653097	14049	0	0	1939	0	0	18917	0	0	32019	1	3.12315e-05	3498	0	0	6858	1	0.000145815	21716	0	0
15589793	rs145437639	G	T	missense_variant	MODERATE	91764	2	2.1795e-05	18545	0	0	14644	0	0	18851	23	0.00122009	18493	0	0	1981	0	0	19144	0	0	36150	1	2.76625e-05	3486	0	0	7073	0	0	23930	1	4.17885e-05
15589806	rs140857723	G	T	missense_variant	MODERATE	92078	0	0	18590	0	0	14689	0	0	18873	3	0.000158957	18716	0	0	1982	0	0	19155	0	0	36362	0	0	3469	0	0	7086	0	0	24024	0	0
15589828	rs768685219	T	A	missense_variant	MODERATE	92309	0	0	18613	2	0.000107452	14772	0	0	18957	0	0	18895	0	0	1982	0	0	19152	0	0	36523	0	0	3478	0	0	7102	0	0	24072	0	0
15589838	rs372924787	C	A	missense_variant	MODERATE	92331	0	0	18616	0	0	14786	0	0	18947	3	0.000158336	18889	0	0	1982	0	0	19153	0	0	36538	0	0	3478	0	0	7102	0	0	24078	0	0
15589875	rs1305384714	A	G	missense_variant	MODERATE	10747	1	9.30492e-05	2607	0	0	990	0	0	5810	0	0	0	0	0	0	0	0	0	0	0	5922	1	0.000168862	3268	0	0	74	0	0	1483	0	0
15589925	rs1246392714	CA	C	splice_region_variant&intron_variant	LOW	85592	43	0.000502383	17886	4	0.000223639	13423	44	0.00327796	18255	13	0.000712134	15077	34	0.00225509	1936	4	0.00206612	18779	6	0.000319506	32736	13	0.000397116	3324	2	0.000601685	6790	3	0.000441826	22027	15	0.000680982
15589954	rs754706920	G	A	intron_variant	MODIFIER	81451	0	0	17242	0	0	13172	0	0	18069	0	0	12253	0	0	1900	0	0	18589	0	0	30589	0	0	3474	0	0	6562	0	0	20337	0	0
15589962	.	G	GAT	intron_variant	MODIFIER	10832	0	0	2619	0	0	999	0	0	5892	1	0.000169722	0	0	0	0	0	0	0	0	0	5982	0	0	3293	0	0	72	0	0	1485	0	0
15589978	rs4646167	C	T	intron_variant	MODIFIER	10850	3	0.000276498	2616	0	0	997	0	0	5850	364	0.0622222	0	0	0	0	0	0	0	0	0	5973	2	0.00033484	3313	0	0	73	0	0	1491	1	0.000670691
15589992	rs1165729635	G	A	intron_variant	MODIFIER	10819	0	0	2621	0	0	998	0	0	5863	1	0.000170561	0	0	0	0	0	0	0	0	0	5967	0	0	3301	0	0	73	0	0	1478	0	0
15590009	rs540248863	T	G	intron_variant	MODIFIER	10802	0	0	2623	0	0	998	0	0	5840	0	0	0	0	0	0	0	0	0	0	0	5948	0	0	3300	0	0	73	0	0	1481	0	0
15590052	rs776864463	A	C	intron_variant	MODIFIER	10813	1	9.24813e-05	2620	0	0	993	0	0	5829	0	0	0	0	0	0	0	0	0	0	0	5954	1	0.000167954	3300	0	0	73	0	0	1486	0	0
15590061	rs180864908	A	G	intron_variant	MODIFIER	10817	0	0	2616	0	0	989	0	0	5823	1	0.000171733	0	0	0	0	0	0	0	0	0	5964	0	0	3301	0	0	72	0	0	1480	0	0
15590068	rs185220883	C	A	intron_variant	MODIFIER	10824	13	0.00120103	2609	0	0	980	0	0	5839	0	0	0	0	0	0	0	0	0	0	0	5964	7	0.00117371	3309	2	0.000604412	72	0	0	1479	4	0.00270453
15590076	rs1296875068	G	A	intron_variant	MODIFIER	10812	1	9.24898e-05	2610	0	0	989	0	0	5850	0	0	0	0	0	0	0	0	0	0	0	5945	1	0.000168209	3313	0	0	73	0	0	1481	0	0
15590086	rs759451334	T	C	intron_variant	MODIFIER	10809	1	9.25155e-05	2622	0	0	992	0	0	5862	32	0.00545889	0	0	0	0	0	0	0	0	0	5943	1	0.000168265	3311	0	0	74	0	0	1481	0	0
15590094	rs1229724042	C	T	intron_variant	MODIFIER	10825	0	0	2620	0	0	992	0	0	5866	1	0.000170474	0	0	0	0	0	0	0	0	0	5949	0	0	3316	0	0	73	0	0	1487	0	0
15590095	rs1312927498	C	G	intron_variant	MODIFIER	10802	0	0	2614	1	0.000382555	991	0	0	5868	0	0	0	0	0	0	0	0	0	0	0	5948	0	0	3298	0	0	74	0	0	1482	0	0
15590098	rs765557994	G	A	intron_variant	MODIFIER	10827	3	0.000277085	2619	0	0	991	0	0	5874	0	0	0	0	0	0	0	0	0	0	0	5957	2	0.000335739	3315	1	0.000301659	73	0	0	1482	0	0
15590120	rs2301692	T	C	intron_variant	MODIFIER	10826	1	9.23702e-05	2616	0	0	980	25	0.0255102	5825	795	0.136481	0	0	0	0	0	0	0	0	0	5962	1	0.000167729	3305	0	0	74	0	0	1485	0	0
15590126	rs1259926123	G	GA	intron_variant	MODIFIER	10852	0	0	2622	0	0	990	0	0	5892	2	0.000339443	0	0	0	0	0	0	0	0	0	5974	0	0	3317	0	0	73	0	0	1488	0	0
15590131	rs1005472267	G	A	intron_variant	MODIFIER	10855	3	0.00027637	2615	0	0	993	0	0	5891	0	0	0	0	0	0	0	0	0	0	0	5972	3	0.000502344	3323	0	0	73	0	0	1487	0	0
15590135	rs759422153	T	C	intron_variant	MODIFIER	10804	4	0.000370233	2623	0	0	992	0	0	5882	0	0	0	0	0	0	0	0	0	0	0	5956	3	0.000503694	3289	0	0	73	0	0	1486	1	0.000672948
15590136	rs1231014391	G	A	intron_variant	MODIFIER	10826	1	9.23702e-05	2620	0	0	984	0	0	5863	0	0	0	0	0	0	0	0	0	0	0	5961	0	0	3309	0	0	73	0	0	1483	1	0.000674309
15590138	rs141025655	C	T	intron_variant	MODIFIER	10819	0	0	2619	0	0	973	0	0	5865	26	0.00443308	0	0	0	0	0	0	0	0	0	5965	0	0	3293	0	0	73	0	0	1488	0	0
15590146	rs758013776	A	G	intron_variant	MODIFIER	10864	0	0	2623	0	0	992	0	0	5896	30	0.0050882	0	0	0	0	0	0	0	0	0	5984	0	0	3315	0	0	74	0	0	1491	0	0
15590173	rs1256996417	G	C	intron_variant	MODIFIER	10879	0	0	2616	0	0	1002	1	0.000998004	5927	0	0	0	0	0	0	0	0	0	0	0	5987	0	0	3330	0	0	74	0	0	1488	0	0
15590192	rs2301693	G	A	intron_variant	MODIFIER	10860	0	0	2616	0	0	993	30	0.0302115	5838	792	0.135663	0	0	0	0	0	0	0	0	0	5968	0	0	3332	0	0	72	0	0	1488	0	0
15590217	rs372137601	G	C	intron_variant	MODIFIER	10845	0	0	2599	0	0	996	2	0.00200803	5842	0	0	0	0	0	0	0	0	0	0	0	5971	0	0	3321	0	0	73	0	0	1480	0	0
15590231	rs146750287	T	G	intron_variant	MODIFIER	10855	0	0	2607	0	0	996	0	0	5848	35	0.00598495	0	0	0	0	0	0	0	0	0	5970	0	0	3330	0	0	72	0	0	1483	0	0
15590245	rs1409934656	A	G	intron_variant	MODIFIER	10877	1	9.19371e-05	2614	0	0	1001	0	0	5868	0	0	0	0	0	0	0	0	0	0	0	5991	1	0.000166917	3332	0	0	73	0	0	1481	0	0
15590272	rs1361283016	A	G	intron_variant	MODIFIER	10895	1	9.17852e-05	2615	0	0	998	0	0	5905	0	0	0	0	0	0	0	0	0	0	0	5995	1	0.000166806	3341	0	0	74	0	0	1485	0	0
15590297	rs369635645	G	T	intron_variant	MODIFIER	90172	4	4.43597e-05	18205	0	0	14501	0	0	18892	0	0	17257	0	0	1967	0	0	19085	0	0	35220	0	0	3522	0	0	6988	0	0	23390	4	0.000171013
15590298	rs1036356741	G	A	intron_variant	MODIFIER	10868	0	0	2614	0	0	996	0	0	5895	1	0.000169635	0	0	0	0	0	0	0	0	0	5972	0	0	3329	0	0	74	0	0	1493	0	0
15590330	rs899455705	T	G	missense_variant	MODERATE	91953	0	0	18555	0	0	14709	0	0	19016	2	0.000105175	18529	0	0	1979	0	0	19146	0	0	36263	0	0	3530	0	0	7081	0	0	23954	0	0
15590348	rs373025684	G	C	missense_variant	MODERATE	92304	36	0.000390016	18608	1	5.37403e-05	14769	0	0	19033	0	0	18781	0	0	1980	0	0	19159	31	0.00161804	36491	2	5.4808e-05	3526	0	0	7092	0	0	24056	3	0.000124709
15590352	rs761944150	T	C	missense_variant	MODERATE	92352	1	1.08281e-05	18613	0	0	14782	0	0	19030	7	0.00036784	18771	0	0	1982	0	0	19160	0	0	36526	0	0	3527	0	0	7091	1	0.000141024	24066	0	0
15590366	rs889263894	T	A	missense_variant	MODERATE	92545	0	0	18631	0	0	14829	0	0	19057	2	0.000104948	18960	0	0	1981	0	0	19158	0	0	36668	0	0	3532	0	0	7097	0	0	24109	0	0
15590410	rs1176549305	T	C	synonymous_variant	LOW	10886	0	0	2625	0	0	997	0	0	5873	1	0.000170271	0	0	0	0	0	0	0	0	0	5996	0	0	3324	0	0	72	0	0	1494	0	0
15590465	rs1384401290	A	G	intron_variant	MODIFIER	90849	2	2.20146e-05	18287	0	0	14562	0	0	18904	0	0	17576	0	0	1968	0	0	19079	0	0	35726	2	5.59816e-05	3522	0	0	6989	0	0	23565	0	0
15590473	rs374990263	A	C	intron_variant	MODIFIER	90531	2	2.20919e-05	18126	0	0	14557	0	0	18894	0	0	17307	0	0	1967	0	0	19075	0	0	35557	1	2.81239e-05	3508	0	0	6969	0	0	23455	1	4.26348e-05
15590482	rs372629764	G	C	intron_variant	MODIFIER	89310	40	0.000447878	17751	5	0.000281674	14473	0	0	18797	0	0	16585	0	0	1959	4	0.00204186	19040	7	0.000367647	34888	10	0.000286632	3480	2	0.000574713	6917	0	0	23026	17	0.000738296
15590533	rs749647929	G	A	intron_variant	MODIFIER	10791	0	0	2602	0	0	995	0	0	5832	0	0	0	0	0	0	0	0	0	0	0	5925	0	0	3314	0	0	72	0	0	1480	0	0
15590552	rs577120112	G	A	intron_variant	MODIFIER	10820	0	0	2604	0	0	1004	0	0	5857	0	0	0	0	0	0	0	0	0	0	0	5946	0	0	3311	0	0	72	0	0	1491	0	0
15590562	rs768948617	A	T	intron_variant	MODIFIER	10821	8	0.000739303	2597	0	0	998	0	0	5838	1	0.000171292	0	0	0	0	0	0	0	0	0	5938	7	0.00117885	3318	1	0.000301386	72	0	0	1493	0	0
15590573	rs1475097007	ATC	A	intron_variant	MODIFIER	10851	0	0	2597	0	0	1003	0	0	5852	1	0.000170882	0	0	0	0	0	0	0	0	0	5951	0	0	3331	0	0	74	0	0	1495	0	0
15590601	rs994062978	C	A	intron_variant	MODIFIER	10854	0	0	2603	0	0	1010	0	0	5907	4	0.000677163	0	0	0	0	0	0	0	0	0	5946	0	0	3338	0	0	74	0	0	1496	0	0
15590603	rs1427783995	C	T	intron_variant	MODIFIER	10866	0	0	2597	2	0.000770119	1015	0	0	5920	0	0	0	0	0	0	0	0	0	0	0	5963	0	0	3333	0	0	74	0	0	1496	0	0
15590616	rs1415414348	T	G	intron_variant	MODIFIER	10884	0	0	2606	0	0	1014	1	0.000986193	5932	0	0	0	0	0	0	0	0	0	0	0	5972	0	0	3341	0	0	74	0	0	1497	0	0
15590643	rs779393092	A	G	intron_variant	MODIFIER	10885	0	0	2613	0	0	1004	0	0	5909	1	0.000169233	0	0	0	0	0	0	0	0	0	5978	0	0	3345	0	0	71	0	0	1491	0	0
15590648	rs1036389079	A	G	intron_variant	MODIFIER	10871	0	0	2612	0	0	997	0	0	5907	1	0.000169291	0	0	0	0	0	0	0	0	0	5980	0	0	3337	0	0	72	0	0	1482	0	0
15590665	rs1432535909	T	C	intron_variant	MODIFIER	10861	0	0	2614	0	0	1007	0	0	5882	1	0.00017001	0	0	0	0	0	0	0	0	0	5978	0	0	3326	0	0	72	0	0	1485	0	0
15590733	rs772160527	C	T	intron_variant	MODIFIER	10871	0	0	2592	0	0	1008	0	0	5892	4	0.000678887	0	0	0	0	0	0	0	0	0	5963	0	0	3343	0	0	72	0	0	1493	0	0
15590737	rs190870013	T	C	intron_variant	MODIFIER	10886	0	0	2597	0	0	1012	0	0	5894	2	0.000339328	0	0	0	0	0	0	0	0	0	5969	0	0	3347	0	0	72	0	0	1498	0	0
15590777	rs1429338516	G	C	intron_variant	MODIFIER	10874	0	0	2598	0	0	1004	1	0.000996016	5914	0	0	0	0	0	0	0	0	0	0	0	5964	0	0	3341	0	0	71	0	0	1498	0	0
15590782	rs868058535	C	G	intron_variant	MODIFIER	10859	2	0.000184179	2601	0	0	1004	0	0	5913	0	0	0	0	0	0	0	0	0	0	0	5961	0	0	3334	0	0	70	0	0	1494	2	0.00133869
15590807	rs879922	C	G	intron_variant	MODIFIER	10693	6905	0.64575	2579	1813	0.702986	994	964	0.969819	5819	2627	0.451452	0	0	0	0	0	0	0	0	0	5862	3774	0.643808	3278	2172	0.662599	71	49	0.690141	1482	910	0.614035
15590842	rs753404548	A	C	intron_variant	MODIFIER	10884	25	0.00229695	2589	0	0	1007	0	0	5932	4	0.000674309	0	0	0	0	0	0	0	0	0	5965	13	0.00217938	3347	7	0.00209143	71	0	0	1501	5	0.00333111
15590864	rs1302466132	C	A	intron_variant	MODIFIER	10841	1	9.22424e-05	2583	0	0	1002	0	0	5928	0	0	0	0	0	0	0	0	0	0	0	5942	1	0.000168294	3331	0	0	72	0	0	1496	0	0
15590865	rs1345440320	A	G	intron_variant	MODIFIER	10874	1	9.19625e-05	2588	0	0	1004	0	0	5959	0	0	0	0	0	0	0	0	0	0	0	5957	1	0.00016787	3351	0	0	72	0	0	1494	0	0
15590884	rs1219098172	G	A	intron_variant	MODIFIER	10844	0	0	2575	0	0	996	0	0	5898	0	0	0	0	0	0	0	0	0	0	0	5950	0	0	3326	0	0	70	0	0	1498	0	0
15590900	rs1286960919	T	C	intron_variant	MODIFIER	10860	0	0	2581	0	0	1006	0	0	5892	6	0.00101833	0	0	0	0	0	0	0	0	0	5954	0	0	3337	0	0	70	0	0	1499	0	0
15590910	rs4646166	C	T	intron_variant	MODIFIER	10835	0	0	2564	0	0	999	0	0	5889	57	0.00967906	0	0	0	0	0	0	0	0	0	5942	0	0	3330	0	0	73	0	0	1490	0	0
15590922	.	T	C	intron_variant	MODIFIER	10859	0	0	2580	0	0	1006	0	0	5936	1	0.000168464	0	0	0	0	0	0	0	0	0	5964	0	0	3335	0	0	72	0	0	1488	0	0
15590936	rs1009929598	C	T	intron_variant	MODIFIER	10814	1	9.24727e-05	2594	0	0	999	0	0	5886	1	0.000169895	0	0	0	0	0	0	0	0	0	5935	1	0.000168492	3321	0	0	72	0	0	1486	0	0
15590939	rs1248511122	G	A	intron_variant	MODIFIER	10819	0	0	2590	0	0	1006	0	0	5864	1	0.000170532	0	0	0	0	0	0	0	0	0	5941	0	0	3317	0	0	72	0	0	1489	0	0
15590947	rs1478679967	T	C	intron_variant	MODIFIER	10848	1	9.21829e-05	2597	0	0	1014	0	0	5920	0	0	0	0	0	0	0	0	0	0	0	5950	1	0.000168067	3331	0	0	73	0	0	1494	0	0
15591027	rs1393685716	C	A	intron_variant	MODIFIER	10835	1	9.22935e-05	2592	0	0	1014	0	0	5966	0	0	0	0	0	0	0	0	0	0	0	5933	1	0.000168549	3330	0	0	74	0	0	1498	0	0
15591032	rs200885467	T	TA	intron_variant	MODIFIER	10927	180	0.016473	2612	88	0.0336907	1017	0	0	5996	11	0.00183456	0	0	0	0	0	0	0	0	0	5990	91	0.015192	3357	65	0.0193625	74	3	0.0405405	1506	21	0.0139442
15591037	rs1000074234	C	T	intron_variant	MODIFIER	10898	0	0	2614	0	0	1006	0	0	5963	1	0.000167701	0	0	0	0	0	0	0	0	0	5976	0	0	3347	0	0	74	0	0	1501	0	0
15591038	rs910949708	G	A	intron_variant	MODIFIER	10907	0	0	2612	0	0	1007	0	0	5968	3	0.000502681	0	0	0	0	0	0	0	0	0	5985	0	0	3343	0	0	74	0	0	1505	0	0
15591045	rs72614595	C	T	intron_variant	MODIFIER	10893	1	9.18021e-05	2604	0	0	1011	1	0.00098912	5954	4	0.000671817	0	0	0	0	0	0	0	0	0	5984	1	0.000167112	3337	0	0	74	0	0	1498	0	0
15591083	rs1351086387	T	C	intron_variant	MODIFIER	10903	0	0	2603	0	0	1013	0	0	5951	3	0.000504117	0	0	0	0	0	0	0	0	0	5980	0	0	3341	0	0	74	0	0	1508	0	0
15591099	rs974165215	G	A	intron_variant	MODIFIER	10892	0	0	2608	0	0	1011	0	0	5916	2	0.000338066	0	0	0	0	0	0	0	0	0	5966	0	0	3352	0	0	73	0	0	1501	0	0
15591186	rs1325082926	T	C	intron_variant	MODIFIER	10892	0	0	2588	0	0	999	0	0	5898	1	0.000169549	0	0	0	0	0	0	0	0	0	5969	0	0	3351	0	0	73	0	0	1499	0	0
15591245	rs1280368663	C	T	intron_variant	MODIFIER	10863	0	0	2604	0	0	992	0	0	5838	0	0	0	0	0	0	0	0	0	0	0	5968	0	0	3331	0	0	73	0	0	1491	0	0
15591273	rs917052339	G	A	intron_variant	MODIFIER	10866	3	0.000276091	2612	0	0	991	0	0	5866	1	0.000170474	0	0	0	0	0	0	0	0	0	5962	1	0.000167729	3331	0	0	72	0	0	1501	2	0.00133245
15591293	rs1222275073	G	A	intron_variant	MODIFIER	10865	1	9.20387e-05	2617	0	0	985	0	0	5826	0	0	0	0	0	0	0	0	0	0	0	5966	1	0.000167616	3322	0	0	73	0	0	1504	0	0
15591341	rs1292164588	G	A	intron_variant	MODIFIER	10840	1	9.22509e-05	2616	0	0	984	0	0	5828	0	0	0	0	0	0	0	0	0	0	0	5953	1	0.000167983	3314	0	0	73	0	0	1500	0	0
15591352	.	C	G	intron_variant	MODIFIER	10864	1	9.20471e-05	2608	0	0	979	0	0	5848	0	0	0	0	0	0	0	0	0	0	0	5966	0	0	3325	0	0	73	0	0	1500	1	0.000666667
15591476	rs1469062085	A	G	intron_variant	MODIFIER	74273	0	0	16982	0	0	10445	0	0	16592	1	6.027e-05	9856	0	0	1895	0	0	18480	0	0	24850	0	0	3448	0	0	6620	0	0	18980	0	0
15591519	rs1285805675	G	T	missense_variant	MODERATE	10693	1	9.35191e-05	2595	0	0	977	0	0	5732	0	0	0	0	0	0	0	0	0	0	0	5907	1	0.000169291	3233	0	0	73	0	0	1480	0	0
15591530	rs140473595	C	T	missense_variant	MODERATE	84290	4	4.74552e-05	18156	0	0	12041	0	0	17456	0	0	14428	0	0	1952	0	0	18935	0	0	30785	1	3.24834e-05	3408	0	0	6955	1	0.000143781	22255	2	8.98674e-05
15591586	rs748359955	C	T	missense_variant&splice_region_variant	MODERATE	80144	2	2.49551e-05	17702	0	0	11376	0	0	17124	1	5.83976e-05	12633	0	0	1936	0	0	18791	2	0.000106434	28259	0	0	3403	0	0	6847	0	0	20908	0	0
15591656	rs1156427354	G	A	intron_variant	MODIFIER	10233	0	0	2430	0	0	925	0	0	5496	1	0.000181951	0	0	0	0	0	0	0	0	0	5692	0	0	3053	0	0	68	0	0	1420	0	0
15591662	rs4646192	C	T	intron_variant	MODIFIER	10049	36	0.00358245	2383	20	0.00839278	889	0	0	5391	1	0.000185494	0	0	0	0	0	0	0	0	0	5589	16	0.00286277	2999	16	0.00533511	69	1	0.0144928	1392	3	0.00215517
15591665	rs1461469334	G	A	intron_variant	MODIFIER	9826	0	0	2289	1	0.000436872	844	0	0	5257	0	0	0	0	0	0	0	0	0	0	0	5480	0	0	2926	0	0	70	0	0	1350	0	0
15591684	rs776944709	A	AT	intron_variant	MODIFIER	7381	19	0.00257418	1032	8	0.00775194	638	1	0.0015674	4260	36	0.0084507	0	0	0	0	0	0	0	0	0	4311	14	0.00324751	2097	1	0.000476872	14	0	0	959	4	0.00417101
15591684	rs776944709	AT	A	intron_variant	MODIFIER	7381	4191	0.567809	1032	512	0.496124	638	598	0.937304	4260	1681	0.394601	0	0	0	0	0	0	0	0	0	4311	2527	0.586175	2097	1153	0.549833	14	7	0.5	959	504	0.525547
15591684	rs776944709	ATT	A	intron_variant	MODIFIER	7381	38	0.00514835	1032	38	0.0368217	638	1	0.0015674	4260	2	0.000469484	0	0	0	0	0	0	0	0	0	4311	19	0.00440733	2097	3	0.00143062	14	0	0	959	16	0.016684
15591684	rs776944709	ATTT	A	intron_variant	MODIFIER	7381	2	0.000270966	1032	5	0.00484496	638	0	0	4260	1	0.000234742	0	0	0	0	0	0	0	0	0	4311	1	0.000231965	2097	0	0	14	0	0	959	1	0.00104275
15591684	rs776944709	ATTTT	A	intron_variant	MODIFIER	7381	0	0	1032	1	0.000968992	638	0	0	4260	0	0	0	0	0	0	0	0	0	0	0	4311	0	0	2097	0	0	14	0	0	959	0	0
15591686	rs917819015	T	A	intron_variant	MODIFIER	1986	21	0.010574	463	5	0.0107991	25	0	0	1883	0	0	0	0	0	0	0	0	0	0	0	1174	9	0.0076661	487	11	0.0225873	6	0	0	319	1	0.0031348
15591710	rs1334914929	G	A	intron_variant	MODIFIER	9505	1	0.000105208	2182	0	0	912	0	0	5191	0	0	0	0	0	0	0	0	0	0	0	5526	1	0.000180963	2559	0	0	68	0	0	1352	0	0
15591720	rs4646165	C	T	intron_variant	MODIFIER	9828	5	0.000508751	2319	0	0	938	0	0	5292	299	0.0565004	0	0	0	0	0	0	0	0	0	5607	3	0.000535045	2766	0	0	65	0	0	1390	2	0.00143885
15591721	rs183156483	G	A	intron_variant	MODIFIER	9521	1	0.000105031	2165	0	0	901	0	0	5126	0	0	0	0	0	0	0	0	0	0	0	5443	1	0.000183722	2656	0	0	67	0	0	1355	0	0
15591724	rs4646164	A	T	intron_variant	MODIFIER	9884	0	0	2323	0	0	929	0	0	5309	30	0.00565078	0	0	0	0	0	0	0	0	0	5597	0	0	2834	0	0	66	0	0	1387	0	0
15591756	rs199544436	C	T	intron_variant	MODIFIER	10250	1	9.7561e-05	2455	0	0	946	0	0	5456	1	0.000183284	0	0	0	0	0	0	0	0	0	5747	1	0.000174004	2991	0	0	68	0	0	1444	0	0
15591770	rs1320708671	C	T	intron_variant	MODIFIER	10283	0	0	2458	0	0	955	0	0	5493	2	0.0003641	0	0	0	0	0	0	0	0	0	5767	0	0	3002	0	0	72	0	0	1442	0	0
15591773	rs187991938	C	G	intron_variant	MODIFIER	10357	2	0.000193106	2483	0	0	953	0	0	5514	44	0.00797969	0	0	0	0	0	0	0	0	0	5805	1	0.000172265	3031	0	0	72	0	0	1449	1	0.000690131
15591835	rs750111952	C	A	intron_variant	MODIFIER	10490	0	0	2503	0	0	978	1	0.00102249	5617	0	0	0	0	0	0	0	0	0	0	0	5820	0	0	3161	0	0	69	0	0	1440	0	0
15591835	rs750111952	C	T	intron_variant	MODIFIER	10490	1	9.53289e-05	2503	0	0	978	0	0	5617	0	0	0	0	0	0	0	0	0	0	0	5820	1	0.000171821	3161	0	0	69	0	0	1440	0	0
15591864	rs747319116	T	A	intron_variant	MODIFIER	10360	1	9.65251e-05	2460	0	0	951	0	0	5471	0	0	0	0	0	0	0	0	0	0	0	5768	0	0	3093	0	0	67	0	0	1432	1	0.000698324
15591876	rs1009960707	G	C	intron_variant	MODIFIER	10330	0	0	2455	0	0	938	0	0	5477	1	0.000182582	0	0	0	0	0	0	0	0	0	5780	0	0	3064	0	0	66	0	0	1420	0	0
15591904	rs769344767	C	T	intron_variant	MODIFIER	10408	0	0	2478	0	0	952	0	0	5593	5	0.000893975	0	0	0	0	0	0	0	0	0	5794	0	0	3094	0	0	65	0	0	1455	0	0
15591905	rs1051991065	G	A	intron_variant	MODIFIER	10383	1	9.63113e-05	2467	0	0	953	0	0	5573	0	0	0	0	0	0	0	0	0	0	0	5789	1	0.000172741	3086	0	0	64	0	0	1444	0	0
15591907	rs889385674	A	T	intron_variant	MODIFIER	10416	1	9.60061e-05	2491	0	0	951	0	0	5591	1	0.000178859	0	0	0	0	0	0	0	0	0	5812	1	0.000172058	3095	0	0	66	0	0	1443	0	0
15591930	rs777269425	C	T	intron_variant	MODIFIER	10497	2	0.000190531	2499	1	0.00040016	975	0	0	5696	0	0	0	0	0	0	0	0	0	0	0	5860	1	0.000170648	3115	0	0	69	0	0	1453	1	0.000688231
15591936	rs999853231	C	T	intron_variant	MODIFIER	10501	0	0	2478	0	0	972	0	0	5687	1	0.00017584	0	0	0	0	0	0	0	0	0	5854	0	0	3119	0	0	69	0	0	1459	0	0
15591943	rs963575335	C	T	intron_variant	MODIFIER	10579	0	0	2481	0	0	988	0	0	5734	3	0.000523195	0	0	0	0	0	0	0	0	0	5883	0	0	3163	0	0	68	0	0	1465	0	0
15591960	rs951048877	C	G	intron_variant	MODIFIER	10648	1	9.39144e-05	2503	0	0	995	0	0	5777	0	0	0	0	0	0	0	0	0	0	0	5913	1	0.000169119	3189	0	0	69	0	0	1477	0	0
15591993	rs991840660	T	C	intron_variant	MODIFIER	10615	0	0	2473	0	0	974	0	0	5725	13	0.00227074	0	0	0	0	0	0	0	0	0	5908	0	0	3170	0	0	71	0	0	1466	0	0
15592006	rs1024160383	G	T	intron_variant	MODIFIER	10552	1	9.47688e-05	2431	0	0	980	0	0	5707	0	0	0	0	0	0	0	0	0	0	0	5866	1	0.000170474	3162	0	0	71	0	0	1453	0	0
15592032	rs202021922	T	TA	intron_variant	MODIFIER	10153	2	0.000196986	2171	0	0	976	0	0	5553	1	0.000180083	0	0	0	0	0	0	0	0	0	5711	2	0.000350201	2981	0	0	63	0	0	1398	0	0
15592043	rs747435024	C	T	intron_variant	MODIFIER	10635	0	0	2423	0	0	985	0	0	5759	0	0	0	0	0	0	0	0	0	0	0	5866	0	0	3242	0	0	71	0	0	1456	0	0
15592049	rs757380652	C	G	intron_variant	MODIFIER	10649	0	0	2421	0	0	997	2	0.00200602	5760	0	0	0	0	0	0	0	0	0	0	0	5889	0	0	3221	0	0	72	0	0	1467	0	0
15592058	rs1281477885	AAAAT	A	intron_variant	MODIFIER	10768	0	0	2488	0	0	1008	1	0.000992063	5833	0	0	0	0	0	0	0	0	0	0	0	5935	0	0	3290	0	0	72	0	0	1471	0	0
15592071	rs781113731	A	T	intron_variant	MODIFIER	10776	0	0	2492	0	0	1001	0	0	5837	17	0.00291246	0	0	0	0	0	0	0	0	0	5941	0	0	3292	0	0	70	0	0	1473	0	0
15592072	rs1186741112	T	C	intron_variant	MODIFIER	10781	0	0	2497	0	0	1000	0	0	5840	1	0.000171233	0	0	0	0	0	0	0	0	0	5942	0	0	3293	0	0	70	0	0	1476	0	0
15592114	rs770138535	C	G	intron_variant	MODIFIER	10790	0	0	2511	0	0	996	0	0	5819	10	0.00171851	0	0	0	0	0	0	0	0	0	5939	0	0	3292	0	0	73	0	0	1486	0	0
15592150	rs889089308	G	A	intron_variant	MODIFIER	10835	0	0	2563	0	0	1006	0	0	5880	5	0.00085034	0	0	0	0	0	0	0	0	0	5969	0	0	3313	0	0	72	0	0	1481	0	0
15592193	rs147312210	A	C	intron_variant	MODIFIER	10857	0	0	2601	0	0	1013	0	0	5900	28	0.00474576	0	0	0	0	0	0	0	0	0	5982	0	0	3329	0	0	70	0	0	1476	0	0
15592227	rs993646814	A	C	intron_variant	MODIFIER	10743	0	0	2588	0	0	993	1	0.00100705	5784	0	0	0	0	0	0	0	0	0	0	0	5934	0	0	3262	0	0	73	0	0	1474	0	0
15592228	rs1174177521	G	A	intron_variant	MODIFIER	10728	0	0	2584	0	0	987	0	0	5754	1	0.000173792	0	0	0	0	0	0	0	0	0	5924	0	0	3259	0	0	73	0	0	1472	0	0
15592262	rs1375807597	G	T	intron_variant	MODIFIER	10740	1	9.31099e-05	2580	0	0	987	0	0	5760	0	0	0	0	0	0	0	0	0	0	0	5910	0	0	3283	1	0.000304599	72	0	0	1475	0	0
15592288	rs1434393143	A	G	intron_variant	MODIFIER	10720	1	9.32836e-05	2580	0	0	986	0	0	5780	0	0	0	0	0	0	0	0	0	0	0	5908	0	0	3272	1	0.000305623	70	0	0	1470	0	0
15592304	rs1026459433	T	G	intron_variant	MODIFIER	10773	0	0	2596	0	0	996	0	0	5810	12	0.0020654	0	0	0	0	0	0	0	0	0	5921	0	0	3292	0	0	71	0	0	1489	0	0
15592313	rs1362569100	C	T	intron_variant	MODIFIER	10790	1	9.26784e-05	2597	0	0	991	0	0	5806	0	0	0	0	0	0	0	0	0	0	0	5939	1	0.000168379	3287	0	0	73	0	0	1491	0	0
15592314	rs774374307	G	A	intron_variant	MODIFIER	10742	1	9.30925e-05	2588	0	0	978	0	0	5768	0	0	0	0	0	0	0	0	0	0	0	5920	1	0.000168919	3264	0	0	73	0	0	1485	0	0
15592367	rs761603000	C	T	intron_variant	MODIFIER	10803	0	0	2611	0	0	993	1	0.00100705	5815	0	0	0	0	0	0	0	0	0	0	0	5968	0	0	3273	0	0	73	0	0	1489	0	0
15592392	rs1295512218	AATCTCCTTT	A	intron_variant	MODIFIER	10776	1	9.27988e-05	2602	0	0	980	0	0	5743	0	0	0	0	0	0	0	0	0	0	0	5946	1	0.00016818	3270	0	0	73	0	0	1487	0	0
15592442	rs763118243	G	A	intron_variant	MODIFIER	10771	1	9.28419e-05	2600	0	0	988	0	0	5835	0	0	0	0	0	0	0	0	0	0	0	5943	1	0.000168265	3282	0	0	72	0	0	1474	0	0
15592446	rs925213142	T	A	intron_variant	MODIFIER	10838	0	0	2614	0	0	998	0	0	5867	4	0.000681779	0	0	0	0	0	0	0	0	0	5970	0	0	3314	0	0	73	0	0	1481	0	0
15592547	rs1304679620	T	C	intron_variant	MODIFIER	10834	0	0	2610	0	0	996	0	0	5867	1	0.000170445	0	0	0	0	0	0	0	0	0	5971	0	0	3310	0	0	72	0	0	1481	0	0
15592579	rs1347580979	T	C	intron_variant	MODIFIER	10866	0	0	2621	0	0	1011	1	0.00098912	5923	0	0	0	0	0	0	0	0	0	0	0	5979	0	0	3329	0	0	72	0	0	1486	0	0
15592584	rs1209736033	G	A	intron_variant	MODIFIER	10827	0	0	2611	0	0	1002	0	0	5877	1	0.000170155	0	0	0	0	0	0	0	0	0	5963	0	0	3305	0	0	73	0	0	1486	0	0
15592624	rs775281516	G	C	intron_variant	MODIFIER	10840	2	0.000184502	2610	0	0	1005	0	0	5861	0	0	0	0	0	0	0	0	0	0	0	5977	2	0.000334616	3302	0	0	74	0	0	1487	0	0
15592636	rs1486570563	T	C	intron_variant	MODIFIER	10882	0	0	2618	0	0	1014	0	0	5922	1	0.000168862	0	0	0	0	0	0	0	0	0	5995	0	0	3318	0	0	74	0	0	1495	0	0
15592645	rs750139270	AAAATAAG	A	intron_variant	MODIFIER	10902	2	0.000183453	2625	0	0	1014	0	0	5941	1	0.000168322	0	0	0	0	0	0	0	0	0	5999	2	0.000333389	3333	0	0	74	0	0	1496	0	0
15592656	rs186905240	A	T	intron_variant	MODIFIER	10917	1	9.16003e-05	2617	0	0	1013	0	0	5951	25	0.00420097	0	0	0	0	0	0	0	0	0	5994	1	0.000166834	3356	0	0	73	0	0	1494	0	0
15592663	rs1426707319	T	C	intron_variant	MODIFIER	10842	0	0	2606	0	0	998	0	0	5896	0	0	0	0	0	0	0	0	0	0	0	5970	0	0	3306	0	0	73	0	0	1493	0	0
15592717	rs1195406923	G	C	intron_variant	MODIFIER	10873	1	9.19709e-05	2600	0	0	1004	0	0	5902	0	0	0	0	0	0	0	0	0	0	0	5964	1	0.000167673	3345	0	0	70	0	0	1494	0	0
15592754	rs1038382686	A	T	intron_variant	MODIFIER	10799	0	0	2589	0	0	997	0	0	5850	1	0.00017094	0	0	0	0	0	0	0	0	0	5948	0	0	3283	0	0	72	0	0	1496	0	0
15592770	rs1453534646	C	T	intron_variant	MODIFIER	10762	1	9.29195e-05	2573	0	0	989	0	0	5797	0	0	0	0	0	0	0	0	0	0	0	5925	0	0	3279	0	0	72	0	0	1486	1	0.000672948
15592788	rs192474956	A	G	intron_variant	MODIFIER	10853	1	9.21404e-05	2585	0	0	1000	3	0.003	5858	0	0	0	0	0	0	0	0	0	0	0	5969	1	0.000167532	3318	0	0	73	0	0	1493	0	0
15592789	rs138940089	C	T	intron_variant	MODIFIER	10837	0	0	2582	0	0	1002	0	0	5854	31	0.00529552	0	0	0	0	0	0	0	0	0	5959	0	0	3315	0	0	72	0	0	1491	0	0
15592790	rs1047931935	T	C	intron_variant	MODIFIER	10844	0	0	2584	0	0	1008	0	0	5862	14	0.00238826	0	0	0	0	0	0	0	0	0	5966	0	0	3311	0	0	72	0	0	1495	0	0
15592813	rs1288432698	G	C	intron_variant	MODIFIER	10855	1	9.21234e-05	2586	0	0	1007	0	0	5886	0	0	0	0	0	0	0	0	0	0	0	5976	1	0.000167336	3319	0	0	74	0	0	1486	0	0
15592814	rs149434207	C	T	intron_variant	MODIFIER	10832	15	0.00138479	2575	0	0	1001	0	0	5867	51	0.00869269	0	0	0	0	0	0	0	0	0	5965	12	0.00201174	3307	2	0.000604778	74	0	0	1486	1	0.000672948
15592815	rs764085654	G	A	intron_variant	MODIFIER	10822	1	9.24044e-05	2589	0	0	1003	0	0	5869	0	0	0	0	0	0	0	0	0	0	0	5961	1	0.000167757	3299	0	0	74	0	0	1488	0	0
15592816	rs1327104209	T	C	intron_variant	MODIFIER	10858	0	0	2585	0	0	1008	0	0	5903	3	0.000508216	0	0	0	0	0	0	0	0	0	5977	0	0	3319	0	0	74	0	0	1488	0	0
15592833	rs185622388	G	A	intron_variant	MODIFIER	10826	0	0	2586	0	0	1007	0	0	5888	1	0.000169837	0	0	0	0	0	0	0	0	0	5968	0	0	3309	0	0	74	0	0	1475	0	0
15592843	rs1232477330	AAC	A	intron_variant	MODIFIER	10867	1	9.20217e-05	2596	0	0	1013	0	0	5908	0	0	0	0	0	0	0	0	0	0	0	5986	1	0.000167056	3320	0	0	74	0	0	1487	0	0
15592869	rs753745477	T	C	intron_variant	MODIFIER	10818	1	9.24385e-05	2585	0	0	994	0	0	5863	0	0	0	0	0	0	0	0	0	0	0	5968	1	0.00016756	3295	0	0	74	0	0	1481	0	0
15592915	rs1311901701	G	C	intron_variant	MODIFIER	10815	0	0	2568	0	0	998	0	0	5856	1	0.000170765	0	0	0	0	0	0	0	0	0	5954	0	0	3305	0	0	74	0	0	1482	0	0
15592946	rs1318424774	A	G	intron_variant	MODIFIER	10847	1	9.21914e-05	2574	0	0	997	0	0	5892	0	0	0	0	0	0	0	0	0	0	0	5956	0	0	3327	0	0	74	0	0	1490	1	0.000671141
15592969	rs761436991	A	G	intron_variant	MODIFIER	10816	1	9.24556e-05	2567	1	0.00038956	989	0	0	5863	0	0	0	0	0	0	0	0	0	0	0	5933	1	0.000168549	3322	0	0	71	0	0	1490	0	0
15592972	rs764677867	G	T	intron_variant	MODIFIER	10766	4	0.00037154	2565	0	0	970	0	0	5821	1	0.000171792	0	0	0	0	0	0	0	0	0	5911	3	0.000507528	3300	1	0.00030303	70	0	0	1485	0	0
15592984	rs949788022	A	G	intron_variant	MODIFIER	10817	0	0	2571	0	0	985	0	0	5877	2	0.00034031	0	0	0	0	0	0	0	0	0	5935	0	0	3323	0	0	71	0	0	1488	0	0
15592989	rs781403787	G	C	intron_variant	MODIFIER	10782	2	0.000185494	2573	0	0	975	0	0	5820	0	0	0	0	0	0	0	0	0	0	0	5920	1	0.000168919	3304	0	0	71	0	0	1487	1	0.000672495
15593002	rs1253471720	T	C	intron_variant	MODIFIER	10810	1	9.25069e-05	2567	0	0	985	0	0	5858	0	0	0	0	0	0	0	0	0	0	0	5933	0	0	3323	1	0.000300933	70	0	0	1484	0	0
15593013	rs1467877481	C	CA	intron_variant	MODIFIER	10744	1	9.30752e-05	2566	0	0	977	0	0	5838	0	0	0	0	0	0	0	0	0	0	0	5920	0	0	3284	1	0.000304507	70	0	0	1470	0	0
15593023	rs1045398158	C	T	intron_variant	MODIFIER	10788	1	9.26956e-05	2564	0	0	987	0	0	5844	0	0	0	0	0	0	0	0	0	0	0	5947	1	0.000168152	3293	0	0	71	0	0	1477	0	0
15593062	rs910618684	C	G	intron_variant	MODIFIER	10426	0	0	2424	0	0	973	0	0	5715	1	0.000174978	0	0	0	0	0	0	0	0	0	5853	0	0	3037	0	0	73	0	0	1463	0	0
15593064	rs757999865	C	T	intron_variant	MODIFIER	10577	0	0	2487	0	0	982	0	0	5736	1	0.000174338	0	0	0	0	0	0	0	0	0	5908	0	0	3128	0	0	73	0	0	1468	0	0
15593100	.	T	C	intron_variant	MODIFIER	10711	1	9.3362e-05	2600	0	0	992	0	0	5812	0	0	0	0	0	0	0	0	0	0	0	5910	0	0	3242	0	0	73	0	0	1486	1	0.000672948
15593105	rs1166304630	G	A	intron_variant	MODIFIER	10503	1	9.52109e-05	2567	0	0	966	0	0	5667	0	0	0	0	0	0	0	0	0	0	0	5828	1	0.000171585	3147	0	0	74	0	0	1454	0	0
15593116	rs779839184	G	A	intron_variant	MODIFIER	10671	0	0	2598	0	0	983	0	0	5780	0	0	0	0	0	0	0	0	0	0	0	5883	0	0	3230	0	0	73	0	0	1485	0	0
15593184	rs896022513	T	C	intron_variant	MODIFIER	10799	1	9.26012e-05	2617	0	0	989	0	0	5840	0	0	0	0	0	0	0	0	0	0	0	5955	0	0	3287	0	0	72	0	0	1485	1	0.000673401
15593193	rs1333839512	T	C	intron_variant	MODIFIER	10748	0	0	2615	0	0	990	0	0	5815	1	0.000171969	0	0	0	0	0	0	0	0	0	5920	0	0	3283	0	0	72	0	0	1473	0	0
15593223	rs1391640520	CTG	C	intron_variant	MODIFIER	10731	0	0	2600	0	0	973	0	0	5792	0	0	0	0	0	0	0	0	0	0	0	5914	0	0	3264	0	0	72	0	0	1481	0	0
15593258	rs188558468	C	A	intron_variant	MODIFIER	10713	0	0	2609	0	0	961	4	0.00416233	5785	0	0	0	0	0	0	0	0	0	0	0	5915	0	0	3248	0	0	72	0	0	1478	0	0
15593266	rs1009472143	C	T	intron_variant	MODIFIER	10744	0	0	2616	0	0	964	0	0	5809	1	0.000172147	0	0	0	0	0	0	0	0	0	5943	0	0	3252	0	0	73	0	0	1476	0	0
15593293	rs1273253970	G	C	intron_variant	MODIFIER	10751	0	0	2602	0	0	969	0	0	5815	1	0.000171969	0	0	0	0	0	0	0	0	0	5935	0	0	3269	0	0	74	0	0	1473	0	0
15593308	rs990995526	CT	C	intron_variant	MODIFIER	10780	0	0	2604	0	0	970	0	0	5810	1	0.000172117	0	0	0	0	0	0	0	0	0	5947	0	0	3271	0	0	74	0	0	1488	0	0
15593313	rs192914427	C	T	intron_variant	MODIFIER	10774	1	9.2816e-05	2600	0	0	974	0	0	5791	1	0.000172682	0	0	0	0	0	0	0	0	0	5944	1	0.000168237	3270	0	0	74	0	0	1486	0	0
15593320	rs184730109	G	A	intron_variant	MODIFIER	10730	1	9.31966e-05	2598	0	0	972	0	0	5796	2	0.000345066	0	0	0	0	0	0	0	0	0	5931	1	0.000168606	3242	0	0	73	0	0	1484	0	0
15593324	rs1248620061	C	T	intron_variant	MODIFIER	10794	1	9.26441e-05	2605	0	0	976	0	0	5813	0	0	0	0	0	0	0	0	0	0	0	5955	0	0	3278	1	0.000305064	74	0	0	1487	0	0
15593326	rs973856304	T	C	intron_variant	MODIFIER	10810	0	0	2610	0	0	986	0	0	5850	5	0.000854701	0	0	0	0	0	0	0	0	0	5964	0	0	3282	0	0	74	0	0	1490	0	0
15593338	rs1188830902	T	TACCTA	intron_variant	MODIFIER	10801	0	0	2615	0	0	985	0	0	5843	1	0.000171145	0	0	0	0	0	0	0	0	0	5956	0	0	3283	0	0	73	0	0	1489	0	0
15593341	rs1417214903	C	CTACACTA	intron_variant	MODIFIER	10816	0	0	2614	0	0	985	0	0	5875	1	0.000170213	0	0	0	0	0	0	0	0	0	5958	0	0	3294	0	0	73	0	0	1491	0	0
15593358	rs1460386839	G	C	intron_variant	MODIFIER	10828	0	0	2622	0	0	988	0	0	5901	1	0.000169463	0	0	0	0	0	0	0	0	0	5968	0	0	3298	0	0	73	0	0	1489	0	0
15593371	rs1173109865	C	T	intron_variant	MODIFIER	10834	0	0	2624	0	0	995	0	0	5905	1	0.000169348	0	0	0	0	0	0	0	0	0	5963	0	0	3307	0	0	73	0	0	1491	0	0
15593394	rs983733529	G	A	intron_variant	MODIFIER	10836	0	0	2620	0	0	993	1	0.00100705	5880	4	0.000680272	0	0	0	0	0	0	0	0	0	5972	0	0	3300	0	0	74	0	0	1490	0	0
15593425	rs887618955	T	C	intron_variant	MODIFIER	10875	1	9.1954e-05	2620	0	0	1003	0	0	5930	0	0	0	0	0	0	0	0	0	0	0	5989	0	0	3317	0	0	73	0	0	1496	1	0.000668449
15593430	rs1007841765	A	G	intron_variant	MODIFIER	10882	0	0	2626	0	0	1003	0	0	5924	1	0.000168805	0	0	0	0	0	0	0	0	0	5987	0	0	3324	0	0	74	0	0	1497	0	0
15593470	rs371442869	C	T	intron_variant	MODIFIER	10812	0	0	2606	1	0.00038373	993	3	0.00302115	5878	0	0	0	0	0	0	0	0	0	0	0	5954	0	0	3297	0	0	74	0	0	1487	0	0
15593471	rs771897370	G	A	intron_variant	MODIFIER	10826	3	0.000277111	2606	0	0	1003	0	0	5887	2	0.000339732	0	0	0	0	0	0	0	0	0	5964	3	0.000503018	3295	0	0	74	0	0	1493	0	0
15593542	rs1030203981	G	T	intron_variant	MODIFIER	10892	2	0.000183621	2609	0	0	1005	0	0	5935	1	0.000168492	0	0	0	0	0	0	0	0	0	5989	2	0.000333946	3344	0	0	73	0	0	1486	0	0
15593576	rs1354244452	G	A	intron_variant	MODIFIER	10886	2	0.000183722	2600	0	0	996	0	0	5923	0	0	0	0	0	0	0	0	0	0	0	5979	0	0	3339	2	0.000598982	74	0	0	1494	0	0
15593577	rs1231401864	T	C	intron_variant	MODIFIER	10857	0	0	2598	0	0	990	0	0	5893	1	0.000169693	0	0	0	0	0	0	0	0	0	5961	0	0	3329	0	0	74	0	0	1493	0	0
15593585	rs748622684	A	C	intron_variant	MODIFIER	10916	1	9.16086e-05	2604	0	0	1005	0	0	5942	0	0	0	0	0	0	0	0	0	0	0	5993	1	0.000166861	3354	0	0	74	0	0	1495	0	0
15593589	rs188496534	T	C	intron_variant	MODIFIER	10890	0	0	2590	0	0	995	0	0	5918	9	0.00152078	0	0	0	0	0	0	0	0	0	5986	0	0	3342	0	0	74	0	0	1488	0	0
15593606	rs959647202	A	G	intron_variant	MODIFIER	10927	0	0	2614	0	0	1010	0	0	5948	1	0.000168124	0	0	0	0	0	0	0	0	0	6002	0	0	3358	0	0	74	0	0	1493	0	0
15593628	rs1249401294	C	T	intron_variant	MODIFIER	10874	0	0	2602	0	0	1000	0	0	5910	1	0.000169205	0	0	0	0	0	0	0	0	0	5970	0	0	3343	0	0	72	0	0	1489	0	0
15593646	rs1042010841	A	G	intron_variant	MODIFIER	10922	3	0.000274675	2608	0	0	1015	0	0	5953	0	0	0	0	0	0	0	0	0	0	0	5988	0	0	3365	3	0.00089153	74	0	0	1495	0	0
15593671	rs1211840122	A	G	intron_variant	MODIFIER	10915	0	0	2611	4	0.00153198	1009	0	0	5909	0	0	0	0	0	0	0	0	0	0	0	5982	0	0	3371	0	0	74	0	0	1488	0	0
15593676	rs770390084	GTAGT	G	intron_variant	MODIFIER	10888	0	0	2612	0	0	1007	0	0	5903	34	0.00575978	0	0	0	0	0	0	0	0	0	5964	0	0	3369	0	0	74	0	0	1481	0	0
15593682	rs1474246448	A	G	intron_variant	MODIFIER	10912	0	0	2610	2	0.000766284	1004	0	0	5921	0	0	0	0	0	0	0	0	0	0	0	5983	0	0	3378	0	0	72	0	0	1479	0	0
15593694	rs1188807949	C	T	intron_variant	MODIFIER	10861	2	0.000184145	2607	0	0	995	0	0	5886	0	0	0	0	0	0	0	0	0	0	0	5946	0	0	3359	1	0.000297708	72	0	0	1484	1	0.000673854
15593714	rs1428424889	C	T	intron_variant	MODIFIER	10856	0	0	2602	0	0	996	1	0.00100402	5894	0	0	0	0	0	0	0	0	0	0	0	5953	0	0	3346	0	0	73	0	0	1484	0	0
15593727	rs1168857037	C	G	intron_variant	MODIFIER	10847	0	0	2586	0	0	998	0	0	5880	1	0.000170068	0	0	0	0	0	0	0	0	0	5955	0	0	3336	0	0	74	0	0	1482	0	0
15593829	rs191860450	T	C	missense_variant	MODERATE	90983	2	2.19821e-05	18518	0	0	14385	164	0.0114008	18817	0	0	17936	1	5.57538e-05	1977	0	0	19127	0	0	35583	1	2.81033e-05	3517	0	0	7071	0	0	23708	1	4.21799e-05
15593892	rs776328956	C	A	missense_variant	MODERATE	88807	7	7.88226e-05	18435	5	0.000271223	13636	0	0	18399	0	0	16964	0	0	1972	0	0	19073	6	0.000314581	33917	0	0	3531	0	0	7046	0	0	23268	1	4.29775e-05
15593893	rs1290769028	A	C	missense_variant	MODERATE	10895	1	9.17852e-05	2598	0	0	994	0	0	5933	0	0	0	0	0	0	0	0	0	0	0	5981	1	0.000167196	3345	0	0	73	0	0	1496	0	0
15593945	rs377717225	A	G	intron_variant	MODIFIER	82216	0	0	17418	0	0	12879	0	0	18029	7	0.000388263	13050	0	0	1922	0	0	18638	0	0	30552	0	0	3517	0	0	6689	0	0	20898	0	0
15593974	rs777722217	T	C	intron_variant	MODIFIER	72618	5	6.88535e-05	15451	0	0	11628	0	0	17166	0	0	9501	0	0	1841	0	0	17797	1	5.61892e-05	25733	4	0.000155442	3491	0	0	6118	0	0	17638	0	0
15594004	rs1027728636	T	C	intron_variant	MODIFIER	10878	0	0	2587	0	0	1010	0	0	5891	1	0.00016975	0	0	0	0	0	0	0	0	0	5951	0	0	3357	0	0	74	0	0	1496	0	0
15594056	rs917225594	T	C	intron_variant	MODIFIER	10900	0	0	2604	0	0	1005	3	0.00298507	5945	0	0	0	0	0	0	0	0	0	0	0	5975	0	0	3358	0	0	74	0	0	1493	0	0
15594091	rs998028341	A	G	intron_variant	MODIFIER	10900	0	0	2609	0	0	994	0	0	5912	3	0.000507442	0	0	0	0	0	0	0	0	0	5977	0	0	3357	0	0	73	0	0	1493	0	0
15594145	rs980725037	C	T	intron_variant	MODIFIER	10813	0	0	2602	0	0	986	0	0	5858	1	0.000170707	0	0	0	0	0	0	0	0	0	5932	0	0	3322	0	0	74	0	0	1485	0	0
15594182	rs768155490	TTTC	T	intron_variant	MODIFIER	10842	10	0.000922339	2581	2	0.000774893	982	0	0	5835	2	0.000342759	0	0	0	0	0	0	0	0	0	5956	8	0.00134318	3322	0	0	73	0	0	1491	2	0.00134138
15594190	rs1000860033	T	C	intron_variant	MODIFIER	10837	0	0	2596	0	0	990	0	0	5853	1	0.000170853	0	0	0	0	0	0	0	0	0	5964	0	0	3309	0	0	73	0	0	1491	0	0
15594228	rs936153146	G	C	intron_variant	MODIFIER	10817	0	0	2595	0	0	991	0	0	5883	1	0.000169981	0	0	0	0	0	0	0	0	0	5967	0	0	3285	0	0	73	0	0	1492	0	0
15594264	rs1485847853	A	G	intron_variant	MODIFIER	10825	0	0	2610	1	0.000383142	991	0	0	5882	0	0	0	0	0	0	0	0	0	0	0	5947	0	0	3313	0	0	74	0	0	1491	0	0
15594296	rs1185262897	T	A	intron_variant	MODIFIER	10829	1	9.23446e-05	2584	0	0	1002	0	0	5857	0	0	0	0	0	0	0	0	0	0	0	5945	0	0	3317	0	0	74	0	0	1493	1	0.000669792
15594301	rs1397295917	G	A	intron_variant	MODIFIER	10826	1	9.23702e-05	2587	0	0	997	0	0	5866	0	0	0	0	0	0	0	0	0	0	0	5944	0	0	3321	0	0	73	0	0	1488	1	0.000672043
15594312	rs1454950604	A	G	intron_variant	MODIFIER	10809	1	9.25155e-05	2586	0	0	1000	0	0	5847	0	0	0	0	0	0	0	0	0	0	0	5942	0	0	3306	1	0.00030248	74	0	0	1487	0	0
15594322	rs771204033	G	A	intron_variant	MODIFIER	10795	22	0.00203798	2593	1	0.000385654	992	0	0	5819	0	0	0	0	0	0	0	0	0	0	0	5935	3	0.000505476	3300	15	0.00454545	74	0	0	1486	4	0.00269179
15594328	rs915008074	C	T	intron_variant	MODIFIER	10799	1	9.26012e-05	2592	0	0	996	0	0	5831	0	0	0	0	0	0	0	0	0	0	0	5932	0	0	3304	0	0	73	0	0	1490	1	0.000671141
15594347	rs945096583	C	T	intron_variant	MODIFIER	10783	0	0	2587	0	0	1006	0	0	5827	0	0	0	0	0	0	0	0	0	0	0	5923	0	0	3303	0	0	73	0	0	1484	0	0
15594348	rs1319765621	G	A	intron_variant	MODIFIER	10769	0	0	2586	0	0	1001	0	0	5825	1	0.000171674	0	0	0	0	0	0	0	0	0	5914	0	0	3296	0	0	73	0	0	1486	0	0
15594418	rs1345247244	G	C	intron_variant	MODIFIER	10816	0	0	2601	0	0	988	0	0	5843	1	0.000171145	0	0	0	0	0	0	0	0	0	5961	0	0	3292	0	0	74	0	0	1489	0	0
15594420	rs754158836	G	C	intron_variant	MODIFIER	10800	0	0	2599	0	0	991	0	0	5847	1	0.000171028	0	0	0	0	0	0	0	0	0	5946	0	0	3297	0	0	73	0	0	1484	0	0
15594421	rs4646163	A	T	intron_variant	MODIFIER	10824	2	0.000184775	2600	0	0	994	0	0	5836	192	0.0328992	0	0	0	0	0	0	0	0	0	5961	1	0.000167757	3301	0	0	74	0	0	1488	1	0.000672043
15594430	rs1372920637	G	A	intron_variant	MODIFIER	10817	0	0	2601	0	0	990	0	0	5853	3	0.000512558	0	0	0	0	0	0	0	0	0	5955	0	0	3302	0	0	74	0	0	1486	0	0
15594444	rs1008853910	C	T	intron_variant	MODIFIER	10775	0	0	2598	0	0	982	0	0	5840	7	0.00119863	0	0	0	0	0	0	0	0	0	5934	0	0	3286	0	0	74	0	0	1481	0	0
15594466	rs974664670	G	A	intron_variant	MODIFIER	10822	0	0	2608	0	0	988	0	0	5870	3	0.000511073	0	0	0	0	0	0	0	0	0	5957	0	0	3298	0	0	74	0	0	1493	0	0
15594500	rs1346069563	G	A	intron_variant	MODIFIER	10780	1	9.27644e-05	2598	0	0	998	0	0	5874	0	0	0	0	0	0	0	0	0	0	0	5935	1	0.000168492	3302	0	0	72	0	0	1471	0	0
15594502	rs1225648603	A	ATTTAAAG	intron_variant	MODIFIER	10824	1	9.23873e-05	2602	0	0	1001	0	0	5900	0	0	0	0	0	0	0	0	0	0	0	5949	0	0	3322	1	0.000301023	72	0	0	1481	0	0
15594505	rs747880274	T	C	intron_variant	MODIFIER	10829	1	9.23446e-05	2606	0	0	996	0	0	5888	0	0	0	0	0	0	0	0	0	0	0	5950	0	0	3325	1	0.000300752	72	0	0	1482	0	0
15594508	rs1316361071	T	TACCAAGATTAAAGTA	intron_variant	MODIFIER	10811	1	9.24984e-05	2605	0	0	994	0	0	5883	0	0	0	0	0	0	0	0	0	0	0	5939	0	0	3319	1	0.000301296	72	0	0	1481	0	0
15594513	rs1214315018	A	G	intron_variant	MODIFIER	10817	0	0	2595	0	0	1002	0	0	5897	1	0.000169578	0	0	0	0	0	0	0	0	0	5947	0	0	3316	0	0	73	0	0	1481	0	0
15594519	rs776440219	A	G	intron_variant	MODIFIER	10819	2	0.00018486	2597	0	0	1002	0	0	5881	1	0.000170039	0	0	0	0	0	0	0	0	0	5950	1	0.000168067	3320	0	0	73	0	0	1476	1	0.000677507
15594528	rs1469199330	T	G	intron_variant	MODIFIER	10802	0	0	2598	1	0.000384911	985	0	0	5884	0	0	0	0	0	0	0	0	0	0	0	5939	0	0	3312	0	0	73	0	0	1478	0	0
15594594	rs1004939004	T	C	intron_variant	MODIFIER	10830	0	0	2572	0	0	997	0	0	5909	1	0.000169233	0	0	0	0	0	0	0	0	0	5960	0	0	3321	0	0	74	0	0	1475	0	0
15594618	rs1024317128	T	C	intron_variant	MODIFIER	10826	0	0	2578	0	0	1001	0	0	5942	3	0.000504881	0	0	0	0	0	0	0	0	0	5960	0	0	3314	0	0	73	0	0	1479	0	0
15594622	rs1476865446	A	C	intron_variant	MODIFIER	10815	0	0	2579	0	0	1001	0	0	5944	2	0.000336474	0	0	0	0	0	0	0	0	0	5958	0	0	3303	0	0	74	0	0	1480	0	0
15594631	rs936745070	A	G	intron_variant	MODIFIER	10798	0	0	2582	0	0	1002	0	0	5938	1	0.000168407	0	0	0	0	0	0	0	0	0	5946	0	0	3308	0	0	74	0	0	1470	0	0
15594641	rs1053725503	AT	A	intron_variant	MODIFIER	10804	0	0	2585	0	0	1007	0	0	5923	1	0.000168833	0	0	0	0	0	0	0	0	0	5957	0	0	3305	0	0	73	0	0	1469	0	0
15594671	rs1156876984	G	C	intron_variant	MODIFIER	10684	0	0	2561	0	0	997	1	0.00100301	5819	0	0	0	0	0	0	0	0	0	0	0	5909	0	0	3239	0	0	69	0	0	1467	0	0
15594683	rs971803356	G	A	intron_variant	MODIFIER	10684	0	0	2567	0	0	991	0	0	5799	1	0.000172444	0	0	0	0	0	0	0	0	0	5895	0	0	3251	0	0	69	0	0	1469	0	0
15594705	rs980415611	G	A	intron_variant	MODIFIER	10608	0	0	2537	0	0	985	0	0	5697	2	0.000351062	0	0	0	0	0	0	0	0	0	5872	0	0	3199	0	0	70	0	0	1467	0	0
15594712	rs1012914595	A	G	intron_variant	MODIFIER	10629	0	0	2559	0	0	989	0	0	5732	1	0.000174459	0	0	0	0	0	0	0	0	0	5876	0	0	3212	0	0	70	0	0	1471	0	0
15594723	rs1329111009	A	T	intron_variant	MODIFIER	10729	0	0	2555	0	0	1001	0	0	5802	1	0.000172354	0	0	0	0	0	0	0	0	0	5905	0	0	3281	0	0	69	0	0	1474	0	0
15594729	rs1444661195	G	C	intron_variant	MODIFIER	10630	0	0	2529	0	0	990	0	0	5753	1	0.000173822	0	0	0	0	0	0	0	0	0	5872	0	0	3225	0	0	69	0	0	1464	0	0
15594742	rs1280317838	G	A	intron_variant	MODIFIER	10683	2	0.000187213	2533	0	0	1002	0	0	5805	0	0	0	0	0	0	0	0	0	0	0	5908	1	0.000169262	3245	0	0	70	0	0	1460	1	0.000684932
15594757	rs765190906	A	C	intron_variant	MODIFIER	10721	4	0.0003731	2516	0	0	1000	0	0	5822	0	0	0	0	0	0	0	0	0	0	0	5920	3	0.000506757	3263	0	0	71	0	0	1467	1	0.000681663
15594766	rs1226588855	G	T	intron_variant	MODIFIER	10661	1	9.37998e-05	2472	0	0	996	0	0	5808	0	0	0	0	0	0	0	0	0	0	0	5893	1	0.000169693	3236	0	0	72	0	0	1460	0	0
15594785	rs1275110594	T	C	intron_variant	MODIFIER	10678	0	0	2479	0	0	993	1	0.00100705	5814	0	0	0	0	0	0	0	0	0	0	0	5915	0	0	3233	0	0	71	0	0	1459	0	0
15594786	rs746901345	C	A	intron_variant	MODIFIER	10629	0	0	2442	0	0	983	0	0	5783	2	0.000345841	0	0	0	0	0	0	0	0	0	5891	0	0	3213	0	0	71	0	0	1454	0	0
15594833	rs148408803	C	T	intron_variant	MODIFIER	10389	232	0.0223313	2359	56	0.0237389	936	0	0	5549	8	0.0014417	0	0	0	0	0	0	0	0	0	5763	82	0.0142287	3136	122	0.0389031	71	0	0	1419	28	0.0197322
15594839	rs1271688909	T	A	intron_variant	MODIFIER	10395	0	0	2390	0	0	928	0	0	5470	1	0.000182815	0	0	0	0	0	0	0	0	0	5742	0	0	3159	0	0	70	0	0	1424	0	0
15594868	rs200124761	T	TA	intron_variant	MODIFIER	9823	5950	0.605721	2074	1272	0.613308	912	893	0.979167	5311	3895	0.733384	0	0	0	0	0	0	0	0	0	5470	3332	0.609141	2962	1812	0.611749	59	38	0.644068	1332	768	0.576577
15594868	rs200124761	T	TAA	intron_variant	MODIFIER	9823	175	0.0178153	2074	59	0.0284474	912	13	0.0142544	5311	36	0.00677838	0	0	0	0	0	0	0	0	0	5470	88	0.0160878	2962	65	0.0219446	59	3	0.0508475	1332	19	0.0142643
15594869	rs994379218	A	T	intron_variant	MODIFIER	2178	1	0.000459137	370	0	0	2	0	0	670	0	0	0	0	0	0	0	0	0	0	0	1227	0	0	599	0	0	9	0	0	343	1	0.00291545
15594872	rs1183545844	A	C	intron_variant	MODIFIER	10524	1	9.50209e-05	2406	0	0	980	0	0	5680	0	0	0	0	0	0	0	0	0	0	0	5841	0	0	3181	0	0	73	0	0	1429	1	0.00069979
15594927	rs1469301312	T	C	intron_variant	MODIFIER	10644	1	9.39496e-05	2469	0	0	1004	0	0	5794	0	0	0	0	0	0	0	0	0	0	0	5883	1	0.000169981	3234	0	0	73	0	0	1454	0	0
15594935	rs950476381	A	C	intron_variant	MODIFIER	10620	0	0	2452	0	0	1000	0	0	5769	1	0.00017334	0	0	0	0	0	0	0	0	0	5862	0	0	3231	0	0	73	0	0	1454	0	0
15595001	rs775152799	T	C	intron_variant	MODIFIER	10852	0	0	2558	0	0	1009	1	0.00099108	5895	0	0	0	0	0	0	0	0	0	0	0	5957	0	0	3343	0	0	72	0	0	1480	0	0
15595039	rs4646162	T	G	intron_variant	MODIFIER	10797	2	0.000185237	2538	0	0	1004	0	0	5832	188	0.0322359	0	0	0	0	0	0	0	0	0	5930	1	0.000168634	3312	0	0	74	0	0	1481	1	0.000675219
15595096	rs1411379306	A	G	intron_variant	MODIFIER	10811	0	0	2561	0	0	1008	0	0	5904	1	0.000169377	0	0	0	0	0	0	0	0	0	5939	0	0	3319	0	0	71	0	0	1482	0	0
15595121	rs1005012336	C	T	intron_variant	MODIFIER	10812	1	9.24898e-05	2568	0	0	1000	0	0	5907	0	0	0	0	0	0	0	0	0	0	0	5928	1	0.000168691	3323	0	0	72	0	0	1489	0	0
15595131	rs1024390657	T	C	intron_variant	MODIFIER	10858	0	0	2584	0	0	1011	0	0	5939	1	0.000168379	0	0	0	0	0	0	0	0	0	5965	0	0	3337	0	0	72	0	0	1484	0	0
15595165	rs762543919	G	A	intron_variant	MODIFIER	10842	6	0.000553403	2598	0	0	1010	0	0	5925	0	0	0	0	0	0	0	0	0	0	0	5951	6	0.00100823	3332	0	0	72	0	0	1487	0	0
15595216	rs957861871	C	T	intron_variant	MODIFIER	10801	0	0	2596	0	0	989	0	0	5827	1	0.000171615	0	0	0	0	0	0	0	0	0	5950	0	0	3293	0	0	72	0	0	1486	0	0
15595295	rs183546232	A	G	intron_variant	MODIFIER	10825	176	0.0162587	2607	83	0.0318374	1010	0	0	5935	11	0.00185341	0	0	0	0	0	0	0	0	0	5954	89	0.0149479	3313	66	0.0199215	74	3	0.0405405	1484	18	0.0121294
15595299	rs751233877	A	C	intron_variant	MODIFIER	10852	1	9.21489e-05	2611	0	0	1005	0	0	5955	0	0	0	0	0	0	0	0	0	0	0	5972	1	0.000167448	3323	0	0	74	0	0	1483	0	0
15595340	rs754627026	C	A	intron_variant	MODIFIER	10873	0	0	2608	0	0	1009	0	0	5942	2	0.000336587	0	0	0	0	0	0	0	0	0	5979	0	0	3322	0	0	74	0	0	1498	0	0
15595340	rs754627026	CCAGA	C	intron_variant	MODIFIER	10873	0	0	2608	0	0	1009	0	0	5942	1	0.000168294	0	0	0	0	0	0	0	0	0	5979	0	0	3322	0	0	74	0	0	1498	0	0
15595353	rs1282875890	C	T	intron_variant	MODIFIER	10872	1	9.19794e-05	2617	0	0	1002	0	0	5925	0	0	0	0	0	0	0	0	0	0	0	5979	1	0.000167252	3324	0	0	74	0	0	1495	0	0
15595402	rs761237900	AGAG	A	intron_variant	MODIFIER	10889	0	0	2616	0	0	1008	0	0	5903	3	0.000508216	0	0	0	0	0	0	0	0	0	5983	0	0	3338	0	0	73	0	0	1495	0	0
15595422	rs781712820	C	T	intron_variant	MODIFIER	10842	4	0.000368936	2620	0	0	1006	0	0	5873	1	0.000170271	0	0	0	0	0	0	0	0	0	5964	4	0.000670691	3314	0	0	74	0	0	1490	0	0
15595428	rs911613693	G	T	intron_variant	MODIFIER	10851	2	0.000184315	2628	0	0	996	0	0	5870	0	0	0	0	0	0	0	0	0	0	0	5973	2	0.00033484	3310	0	0	72	0	0	1496	0	0
15595447	rs1436901816	G	T	intron_variant	MODIFIER	10862	0	0	2629	0	0	1006	0	0	5899	1	0.00016952	0	0	0	0	0	0	0	0	0	5981	0	0	3312	0	0	72	0	0	1497	0	0
15595450	rs756594626	T	A	intron_variant	MODIFIER	10852	6	0.000552893	2628	0	0	1009	0	0	5900	0	0	0	0	0	0	0	0	0	0	0	5964	4	0.000670691	3316	1	0.000301568	72	0	0	1500	1	0.000666667
15595467	rs4646161	C	G	intron_variant	MODIFIER	10867	2	0.000184043	2626	0	0	1016	0	0	5906	349	0.0590924	0	0	0	0	0	0	0	0	0	5968	2	0.000335121	3326	0	0	73	0	0	1500	0	0
15595494	.	C	T	intron_variant	MODIFIER	10877	0	0	2625	0	0	1012	0	0	5913	1	0.000169119	0	0	0	0	0	0	0	0	0	5978	0	0	3325	0	0	74	0	0	1500	0	0
15595509	rs753858788	A	G	intron_variant	MODIFIER	10903	0	0	2624	0	0	1015	0	0	5935	5	0.00084246	0	0	0	0	0	0	0	0	0	6000	0	0	3338	0	0	74	0	0	1491	0	0
15595522	rs906809318	C	T	intron_variant	MODIFIER	10879	0	0	2626	0	0	1012	0	0	5911	2	0.000338352	0	0	0	0	0	0	0	0	0	5977	0	0	3335	0	0	74	0	0	1493	0	0
15595531	rs1049006983	G	T	intron_variant	MODIFIER	10872	0	0	2623	0	0	1011	0	0	5916	3	0.000507099	0	0	0	0	0	0	0	0	0	5990	0	0	3315	0	0	72	0	0	1495	0	0
15595557	rs1005979046	G	A	intron_variant	MODIFIER	10877	0	0	2614	0	0	998	0	0	5900	1	0.000169492	0	0	0	0	0	0	0	0	0	5983	0	0	3331	0	0	72	0	0	1491	0	0
15595563	rs1395477783	G	T	intron_variant	MODIFIER	10871	0	0	2607	0	0	1002	0	0	5897	1	0.000169578	0	0	0	0	0	0	0	0	0	5980	0	0	3326	0	0	73	0	0	1492	0	0
15595565	rs1015981961	A	T	intron_variant	MODIFIER	10873	0	0	2610	0	0	1005	0	0	5900	2	0.000338983	0	0	0	0	0	0	0	0	0	5984	0	0	3326	0	0	72	0	0	1491	0	0
15595567	rs1314958904	A	G	intron_variant	MODIFIER	10881	3	0.00027571	2606	0	0	1009	0	0	5918	0	0	0	0	0	0	0	0	0	0	0	5983	0	0	3335	3	0.00089955	72	0	0	1491	0	0
15595600	rs1376150693	T	A	intron_variant	MODIFIER	10887	0	0	2617	0	0	1015	0	0	5923	0	0	0	0	0	0	0	0	0	0	0	5985	0	0	3336	0	0	72	0	0	1494	0	0
15595600	rs1376150693	T	G	intron_variant	MODIFIER	10887	0	0	2617	0	0	1015	0	0	5923	1	0.000168833	0	0	0	0	0	0	0	0	0	5985	0	0	3336	0	0	72	0	0	1494	0	0
15595632	rs1332261005	A	T	intron_variant	MODIFIER	10857	2	0.000184213	2605	0	0	1001	0	0	5917	0	0	0	0	0	0	0	0	0	0	0	5965	2	0.000335289	3329	0	0	74	0	0	1489	0	0
15595649	rs907291866	T	C	intron_variant	MODIFIER	10872	1	9.19794e-05	2606	0	0	997	0	0	5915	0	0	0	0	0	0	0	0	0	0	0	5966	1	0.000167616	3335	0	0	74	0	0	1497	0	0
15595654	rs758213709	A	G	intron_variant	MODIFIER	10874	1	9.19625e-05	2602	0	0	1000	0	0	5901	15	0.00254194	0	0	0	0	0	0	0	0	0	5966	1	0.000167616	3336	0	0	74	0	0	1498	0	0
15595656	rs182246050	C	T	intron_variant	MODIFIER	10871	3	0.000275964	2604	0	0	997	0	0	5899	2	0.000339041	0	0	0	0	0	0	0	0	0	5970	1	0.000167504	3334	1	0.00029994	74	0	0	1493	1	0.000669792
15595673	rs772244264	T	C	intron_variant	MODIFIER	10907	1	9.16842e-05	2605	0	0	995	0	0	5942	0	0	0	0	0	0	0	0	0	0	0	5975	1	0.000167364	3359	0	0	74	0	0	1499	0	0
15595696	rs4646160	T	G	intron_variant	MODIFIER	10911	13	0.00119146	2614	0	0	1002	0	0	5929	439	0.0740428	0	0	0	0	0	0	0	0	0	5982	11	0.00183885	3358	2	0.000595593	74	0	0	1497	0	0
15595760	rs1281933635	T	C	intron_variant	MODIFIER	10909	0	0	2615	0	0	1003	0	0	5927	1	0.000168719	0	0	0	0	0	0	0	0	0	5995	0	0	3343	0	0	73	0	0	1498	0	0
15595764	rs747959318	G	A	intron_variant	MODIFIER	10881	0	0	2603	0	0	1003	0	0	5904	1	0.000169377	0	0	0	0	0	0	0	0	0	5990	0	0	3322	0	0	73	0	0	1496	0	0
15595775	rs374708508	G	A	intron_variant	MODIFIER	10851	0	0	2585	0	0	1000	0	0	5878	1	0.000170126	0	0	0	0	0	0	0	0	0	5964	0	0	3318	0	0	72	0	0	1497	0	0
15595783	rs1253458343	T	G	intron_variant	MODIFIER	10885	0	0	2605	1	0.000383877	1009	0	0	5913	0	0	0	0	0	0	0	0	0	0	0	5989	0	0	3323	0	0	73	0	0	1500	0	0
15595809	rs1448703872	CT	C	intron_variant	MODIFIER	10857	0	0	2589	0	0	995	0	0	5880	1	0.000170068	0	0	0	0	0	0	0	0	0	5981	0	0	3311	0	0	71	0	0	1494	0	0
15595822	rs966195538	T	C	intron_variant	MODIFIER	10861	0	0	2595	0	0	999	0	0	5879	2	0.000340194	0	0	0	0	0	0	0	0	0	5981	0	0	3318	0	0	72	0	0	1490	0	0
15595831	rs916711197	T	C	intron_variant	MODIFIER	10839	0	0	2591	0	0	1004	0	0	5881	1	0.000170039	0	0	0	0	0	0	0	0	0	5963	0	0	3310	0	0	71	0	0	1495	0	0
15595845	rs948117979	A	G	intron_variant	MODIFIER	10799	0	0	2574	0	0	1002	0	0	5856	1	0.000170765	0	0	0	0	0	0	0	0	0	5953	0	0	3291	0	0	73	0	0	1482	0	0
15595877	rs1175775872	G	A	intron_variant	MODIFIER	10743	1	9.30839e-05	2553	0	0	992	0	0	5827	0	0	0	0	0	0	0	0	0	0	0	5924	0	0	3280	1	0.000304878	70	0	0	1469	0	0
15595885	rs1395985038	G	T	intron_variant	MODIFIER	10750	1	9.30233e-05	2551	0	0	991	0	0	5803	0	0	0	0	0	0	0	0	0	0	0	5924	1	0.000168805	3290	0	0	70	0	0	1466	0	0
15595914	rs4646159	C	T	intron_variant	MODIFIER	10760	11	0.0010223	2567	0	0	1003	0	0	5825	436	0.0748498	0	0	0	0	0	0	0	0	0	5925	9	0.00151899	3290	2	0.000607903	71	0	0	1474	0	0
15596013	rs907776805	T	A	intron_variant	MODIFIER	10853	0	0	2591	0	0	1009	1	0.00099108	5872	0	0	0	0	0	0	0	0	0	0	0	5948	0	0	3350	0	0	73	0	0	1482	0	0
15596013	rs907776805	T	C	intron_variant	MODIFIER	10853	0	0	2591	0	0	1009	0	0	5872	1	0.0001703	0	0	0	0	0	0	0	0	0	5948	0	0	3350	0	0	73	0	0	1482	0	0
15596103	rs1045980993	A	G	intron_variant	MODIFIER	10665	0	0	2529	0	0	966	0	0	5624	2	0.000355619	0	0	0	0	0	0	0	0	0	5870	0	0	3251	0	0	74	0	0	1470	0	0
15596143	rs113691336	C	CATAAG	intron_variant	MODIFIER	10507	6606	0.628724	2568	1739	0.677181	988	986	0.997976	5743	5100	0.888038	0	0	0	0	0	0	0	0	0	5756	3618	0.628562	3222	2049	0.63594	74	54	0.72973	1455	885	0.608247
15596175	rs371025504	A	G	intron_variant	MODIFIER	84560	39	0.000461211	17748	0	0	14078	0	0	18433	1	5.42505e-05	15926	0	0	1830	0	0	16555	1	6.04047e-05	34927	26	0.00074441	3523	0	0	5434	4	0.000736106	22291	8	0.000358889
15596186	rs375551860	A	T	intron_variant	MODIFIER	88512	0	0	18148	0	0	14494	0	0	18767	2	0.00010657	17427	0	0	1906	0	0	17872	0	0	35699	0	0	3532	0	0	6287	0	0	23216	0	0
15596251	rs1384237654	A	G	missense_variant	MODERATE	10853	0	0	2619	0	0	1002	0	0	5891	1	0.00016975	0	0	0	0	0	0	0	0	0	5969	0	0	3320	0	0	72	0	0	1492	0	0
15596320	rs1365935088	T	C	missense_variant	MODERATE	92415	3	3.24623e-05	18608	0	0	14840	0	0	18976	0	0	19073	0	0	1982	0	0	19139	0	0	36630	1	2.73e-05	3493	0	0	7090	0	0	24081	2	8.3053e-05
15596376	rs142984500	T	C	missense_variant	MODERATE	92323	18	0.000194968	18524	0	0	14830	0	0	19045	0	0	19062	0	0	1982	0	0	19131	0	0	36558	12	0.000328246	3526	0	0	7084	1	0.000141163	24042	5	0.000207969
15596511	rs1232037653	G	A	intron_variant	MODIFIER	10853	3	0.000276421	2637	0	0	993	0	0	5872	0	0	0	0	0	0	0	0	0	0	0	5979	0	0	3317	3	0.000904432	73	0	0	1484	0	0
15596591	rs761329939	A	G	intron_variant	MODIFIER	10848	0	0	2627	0	0	994	0	0	5879	2	0.000340194	0	0	0	0	0	0	0	0	0	5971	0	0	3323	0	0	72	0	0	1482	0	0
15596596	rs1352164588	A	G	intron_variant	MODIFIER	10837	1	9.22765e-05	2626	0	0	995	0	0	5889	0	0	0	0	0	0	0	0	0	0	0	5966	1	0.000167616	3319	0	0	72	0	0	1480	0	0
15596597	rs903460398	G	A	intron_variant	MODIFIER	10816	1	9.24556e-05	2624	0	0	993	0	0	5885	0	0	0	0	0	0	0	0	0	0	0	5962	1	0.000167729	3304	0	0	72	0	0	1478	0	0
15596602	rs4646157	T	C	intron_variant	MODIFIER	10831	4	0.00036931	2626	0	0	993	0	0	5860	354	0.0604096	0	0	0	0	0	0	0	0	0	5965	3	0.000502934	3310	0	0	72	0	0	1484	1	0.000673854
15596639	rs149958080	C	A	intron_variant	MODIFIER	10802	0	0	2628	0	0	976	7	0.00717213	5867	0	0	0	0	0	0	0	0	0	0	0	5960	0	0	3290	0	0	73	0	0	1479	0	0
15596657	rs1195343719	G	A	intron_variant	MODIFIER	10788	0	0	2624	0	0	983	0	0	5833	1	0.000171438	0	0	0	0	0	0	0	0	0	5953	0	0	3282	0	0	74	0	0	1479	0	0
15596676	rs1253366525	T	A	intron_variant	MODIFIER	10607	1	9.42774e-05	2622	0	0	954	0	0	5729	0	0	0	0	0	0	0	0	0	0	0	5880	0	0	3188	0	0	74	0	0	1465	1	0.000682594
15596681	rs187300691	C	T	intron_variant	MODIFIER	10730	18	0.00167754	2629	50	0.0190186	985	0	0	5823	0	0	0	0	0	0	0	0	0	0	0	5938	1	0.000168407	3240	16	0.00493827	73	0	0	1479	1	0.000676133
15596682	rs1174157312	G	A	intron_variant	MODIFIER	10731	0	0	2627	0	0	982	0	0	5818	1	0.00017188	0	0	0	0	0	0	0	0	0	5932	0	0	3248	0	0	73	0	0	1478	0	0
15596722	rs907502052	T	C	intron_variant	MODIFIER	10795	0	0	2631	0	0	991	0	0	5835	0	0	0	0	0	0	0	0	0	0	0	5957	0	0	3279	0	0	73	0	0	1486	0	0
15596729	rs1454313459	A	C	intron_variant	MODIFIER	10788	0	0	2630	0	0	988	1	0.00101215	5852	0	0	0	0	0	0	0	0	0	0	0	5961	0	0	3274	0	0	72	0	0	1481	0	0
15596762	rs190055656	C	T	intron_variant	MODIFIER	10755	1	9.298e-05	2625	0	0	980	0	0	5819	1	0.000171851	0	0	0	0	0	0	0	0	0	5948	1	0.000168124	3256	0	0	72	0	0	1479	0	0
15596763	rs752912805	A	C	intron_variant	MODIFIER	10795	1	9.26355e-05	2623	0	0	987	0	0	5817	15	0.00257865	0	0	0	0	0	0	0	0	0	5965	1	0.000167645	3274	0	0	72	0	0	1484	0	0
15596811	rs1463469863	A	G	intron_variant	MODIFIER	10789	0	0	2623	0	0	995	0	0	5826	0	0	0	0	0	0	0	0	0	0	0	5955	0	0	3276	0	0	71	0	0	1487	0	0
15596812	rs759268454	T	C	intron_variant	MODIFIER	10770	2	0.000185701	2627	0	0	997	0	0	5810	0	0	0	0	0	0	0	0	0	0	0	5950	2	0.000336134	3270	0	0	71	0	0	1479	0	0
15596828	rs1370686213	T	C	intron_variant	MODIFIER	10783	1	9.27386e-05	2622	0	0	985	0	0	5798	0	0	0	0	0	0	0	0	0	0	0	5964	0	0	3260	1	0.000306748	73	0	0	1486	0	0
15596844	rs145693360	C	T	intron_variant	MODIFIER	10740	0	0	2618	0	0	985	5	0.00507614	5772	0	0	0	0	0	0	0	0	0	0	0	5943	0	0	3252	0	0	73	0	0	1472	0	0
15596875	rs375260453	G	A	intron_variant	MODIFIER	10806	0	0	2634	0	0	1002	0	0	5825	6	0.00103004	0	0	0	0	0	0	0	0	0	5966	0	0	3279	0	0	73	0	0	1488	0	0
15596899	rs1239213583	A	AG	intron_variant	MODIFIER	10774	1	9.2816e-05	2620	0	0	993	0	0	5813	0	0	0	0	0	0	0	0	0	0	0	5943	1	0.000168265	3272	0	0	74	0	0	1485	0	0
15596901	rs1041710276	G	C	intron_variant	MODIFIER	10784	0	0	2622	0	0	995	2	0.00201005	5818	0	0	0	0	0	0	0	0	0	0	0	5953	0	0	3268	0	0	74	0	0	1489	0	0
15596911	rs927956238	A	G	intron_variant	MODIFIER	10797	0	0	2614	0	0	992	0	0	5832	2	0.000342936	0	0	0	0	0	0	0	0	0	5949	0	0	3285	0	0	74	0	0	1489	0	0
15596927	rs190162342	A	G	intron_variant	MODIFIER	10748	6	0.000558243	2610	1	0.000383142	989	0	0	5821	1	0.000171792	0	0	0	0	0	0	0	0	0	5945	5	0.000841043	3252	0	0	74	0	0	1477	1	0.000677048
15596933	rs1273599843	C	T	intron_variant	MODIFIER	10730	0	0	2597	0	0	989	0	0	5807	2	0.000344412	0	0	0	0	0	0	0	0	0	5934	0	0	3245	0	0	74	0	0	1477	0	0
15596934	rs753061882	G	A	intron_variant	MODIFIER	10747	1	9.30492e-05	2604	0	0	994	0	0	5835	0	0	0	0	0	0	0	0	0	0	0	5941	1	0.000168322	3256	0	0	74	0	0	1476	0	0
15596935	rs1047087633	C	G	intron_variant	MODIFIER	10735	0	0	2604	0	0	989	0	0	5825	3	0.000515021	0	0	0	0	0	0	0	0	0	5927	0	0	3254	0	0	74	0	0	1480	0	0
15596941	rs756496418	G	A	intron_variant	MODIFIER	10744	1	9.30752e-05	2608	0	0	997	0	0	5825	0	0	0	0	0	0	0	0	0	0	0	5931	1	0.000168606	3260	0	0	74	0	0	1479	0	0
15596961	rs1419880592	ATAG	A	intron_variant	MODIFIER	10738	0	0	2614	0	0	993	1	0.00100705	5823	0	0	0	0	0	0	0	0	0	0	0	5932	0	0	3251	0	0	74	0	0	1481	0	0
15596981	rs1181632523	T	A	intron_variant	MODIFIER	10707	1	9.33968e-05	2601	3	0.0011534	982	0	0	5800	0	0	0	0	0	0	0	0	0	0	0	5916	0	0	3241	0	0	73	0	0	1477	1	0.000677048
15597010	rs941593232	T	C	intron_variant	MODIFIER	10618	0	0	2581	0	0	960	0	0	5720	1	0.000174825	0	0	0	0	0	0	0	0	0	5882	0	0	3195	0	0	72	0	0	1469	0	0
15597037	rs182802402	A	C	intron_variant	MODIFIER	10700	0	0	2609	0	0	989	2	0.00202224	5783	0	0	0	0	0	0	0	0	0	0	0	5926	0	0	3221	0	0	72	0	0	1481	0	0
15597042	rs1166235428	G	A	intron_variant	MODIFIER	10743	0	0	2609	0	0	993	0	0	5819	1	0.000171851	0	0	0	0	0	0	0	0	0	5947	0	0	3244	0	0	73	0	0	1479	0	0
15597043	rs4646156	A	T	intron_variant	MODIFIER	10492	6650	0.633816	2600	1762	0.677692	974	972	0.997947	5688	4366	0.767581	0	0	0	0	0	0	0	0	0	5821	3690	0.633912	3148	2023	0.64263	73	53	0.726027	1450	884	0.609655
15597149	rs1051426255	G	C	intron_variant	MODIFIER	10565	1	9.46522e-05	2558	0	0	978	0	0	5702	0	0	0	0	0	0	0	0	0	0	0	5881	1	0.000170039	3156	0	0	73	0	0	1455	0	0
15597152	rs887532184	A	C	intron_variant	MODIFIER	10581	0	0	2570	0	0	978	0	0	5706	1	0.000175254	0	0	0	0	0	0	0	0	0	5891	0	0	3156	0	0	73	0	0	1461	0	0
15597167	rs185182583	G	A	intron_variant	MODIFIER	10593	0	0	2550	0	0	980	0	0	5689	40	0.00703111	0	0	0	0	0	0	0	0	0	5901	0	0	3148	0	0	73	0	0	1471	0	0
15597192	rs961728786	G	A	intron_variant	MODIFIER	10228	0	0	2372	0	0	969	1	0.00103199	5559	0	0	0	0	0	0	0	0	0	0	0	5785	0	0	2922	0	0	72	0	0	1449	0	0
15597195	rs1170390891	T	TA	intron_variant	MODIFIER	8813	1	0.000113469	1109	2	0.00180343	908	0	0	5062	21	0.00414856	0	0	0	0	0	0	0	0	0	5013	0	0	2673	1	0.000374111	26	0	0	1101	0	0
15597222	rs1035592987	C	T	intron_variant	MODIFIER	10620	1	9.4162e-05	2519	0	0	979	0	0	5716	0	0	0	0	0	0	0	0	0	0	0	5899	1	0.00016952	3180	0	0	73	0	0	1468	0	0
15597231	rs1030607223	C	A	intron_variant	MODIFIER	10586	2	0.000188929	2532	0	0	987	0	0	5732	0	0	0	0	0	0	0	0	0	0	0	5887	1	0.000169866	3163	0	0	73	0	0	1463	1	0.000683527
15597237	rs72614596	T	A	intron_variant	MODIFIER	10642	8	0.000751738	2539	17	0.00669555	986	88	0.0892495	5772	11	0.00190575	0	0	0	0	0	0	0	0	0	5927	1	0.000168719	3176	6	0.00188917	72	0	0	1467	1	0.000681663
15597255	rs1320900660	GTGGGA	G	intron_variant	MODIFIER	10657	1	9.3835e-05	2521	0	0	977	0	0	5777	0	0	0	0	0	0	0	0	0	0	0	5927	0	0	3187	0	0	74	0	0	1469	1	0.000680735
15597256	rs1219175663	TG	T	intron_variant	MODIFIER	10641	0	0	2502	0	0	976	0	0	5736	0	0	0	0	0	0	0	0	0	0	0	5923	0	0	3177	0	0	74	0	0	1467	0	0
15597261	rs1252847058	T	TCC	intron_variant	MODIFIER	10703	1	9.34317e-05	2541	0	0	986	0	0	5766	0	0	0	0	0	0	0	0	0	0	0	5944	0	0	3209	0	0	74	0	0	1476	1	0.000677507
15597306	rs747388862	C	G	intron_variant	MODIFIER	10758	0	0	2592	0	0	990	1	0.0010101	5800	0	0	0	0	0	0	0	0	0	0	0	5947	0	0	3261	0	0	72	0	0	1478	0	0
15597320	rs1204673194	T	C	intron_variant	MODIFIER	10797	0	0	2619	0	0	984	0	0	5854	1	0.000170823	0	0	0	0	0	0	0	0	0	5956	0	0	3289	0	0	72	0	0	1480	0	0
15597362	rs777027746	G	C	intron_variant	MODIFIER	10725	0	0	2624	0	0	978	0	0	5790	33	0.00569948	0	0	0	0	0	0	0	0	0	5923	0	0	3264	0	0	73	0	0	1465	0	0
15597365	rs900102324	T	C	intron_variant	MODIFIER	10731	0	0	2626	0	0	984	0	0	5787	2	0.000345602	0	0	0	0	0	0	0	0	0	5941	0	0	3251	0	0	73	0	0	1466	0	0
15597391	rs201835187	A	AC	intron_variant	MODIFIER	10699	57	0.0053276	2605	7	0.00268714	965	0	0	5757	4	0.000694806	0	0	0	0	0	0	0	0	0	5898	34	0.00576467	3256	13	0.00399263	73	0	0	1472	10	0.00679348
15597404	rs1413779591	T	C	intron_variant	MODIFIER	10780	1	9.27644e-05	2614	0	0	985	0	0	5814	0	0	0	0	0	0	0	0	0	0	0	5941	1	0.000168322	3277	0	0	73	0	0	1489	0	0
15597409	rs1422580179	C	T	intron_variant	MODIFIER	10762	2	0.000185839	2614	0	0	979	0	0	5802	0	0	0	0	0	0	0	0	0	0	0	5930	2	0.000337268	3271	0	0	73	0	0	1488	0	0
15597427	rs1173045052	C	T	intron_variant	MODIFIER	10779	0	0	2617	0	0	996	0	0	5843	1	0.000171145	0	0	0	0	0	0	0	0	0	5940	0	0	3284	0	0	72	0	0	1483	0	0
15597438	rs1373977213	T	A	intron_variant	MODIFIER	10815	0	0	2610	0	0	993	0	0	5853	1	0.000170853	0	0	0	0	0	0	0	0	0	5948	0	0	3304	0	0	73	0	0	1490	0	0
15597469	rs754351969	G	T	intron_variant	MODIFIER	10841	0	0	2598	0	0	999	0	0	5912	1	0.000169147	0	0	0	0	0	0	0	0	0	5957	0	0	3319	0	0	73	0	0	1492	0	0
15597509	rs4646155	C	T	intron_variant	MODIFIER	10867	0	0	2605	0	0	1011	28	0.0276954	5872	733	0.12483	0	0	0	0	0	0	0	0	0	5981	0	0	3317	0	0	73	0	0	1496	0	0
15597537	rs1368165227	T	C	intron_variant	MODIFIER	10856	0	0	2612	0	0	1003	0	0	5916	1	0.000169033	0	0	0	0	0	0	0	0	0	5978	0	0	3311	0	0	72	0	0	1495	0	0
15597538	rs775635749	G	A	intron_variant	MODIFIER	10848	8	0.000737463	2609	1	0.000383289	1000	0	0	5900	0	0	0	0	0	0	0	0	0	0	0	5973	2	0.00033484	3310	2	0.00060423	71	1	0.0140845	1494	3	0.00200803
15597568	rs4646190	A	G	intron_variant	MODIFIER	10848	408	0.0376106	2615	101	0.0386233	999	0	0	5911	22	0.00372187	0	0	0	0	0	0	0	0	0	5974	236	0.0395045	3306	120	0.0362976	71	1	0.0140845	1497	51	0.0340681
15597574	rs1312941092	T	G	intron_variant	MODIFIER	10846	0	0	2611	0	0	986	0	0	5880	0	0	0	0	0	0	0	0	0	0	0	5968	0	0	3312	0	0	69	0	0	1497	0	0
15597587	rs909853964	C	A	intron_variant	MODIFIER	10826	0	0	2602	0	0	1001	0	0	5892	2	0.000339443	0	0	0	0	0	0	0	0	0	5966	0	0	3298	0	0	71	0	0	1491	0	0
15597591	rs1226504592	T	C	intron_variant	MODIFIER	10824	1	9.23873e-05	2594	0	0	993	0	0	5885	0	0	0	0	0	0	0	0	0	0	0	5963	1	0.000167701	3303	0	0	71	0	0	1487	0	0
15597659	rs1297517885	G	A	intron_variant	MODIFIER	10777	0	0	2590	0	0	988	0	0	5822	2	0.000343525	0	0	0	0	0	0	0	0	0	5937	0	0	3283	0	0	73	0	0	1484	0	0
15597677	rs1307811867	T	C	intron_variant	MODIFIER	10824	3	0.000277162	2605	0	0	990	0	0	5859	0	0	0	0	0	0	0	0	0	0	0	5942	0	0	3318	3	0.000904159	73	0	0	1491	0	0
15597738	rs183880501	A	C	intron_variant	MODIFIER	10800	13	0.0012037	2599	7	0.00269334	987	0	0	5849	3	0.000512908	0	0	0	0	0	0	0	0	0	5934	12	0.00202224	3301	0	0	73	0	0	1492	1	0.000670241
15597759	rs4646154	C	T	intron_variant	MODIFIER	10846	0	0	2583	0	0	988	0	0	5873	42	0.00715137	0	0	0	0	0	0	0	0	0	5959	0	0	3324	0	0	73	0	0	1490	0	0
15597799	rs1486770231	T	C	intron_variant	MODIFIER	10858	0	0	2569	0	0	999	0	0	5888	0	0	0	0	0	0	0	0	0	0	0	5951	0	0	3345	0	0	72	0	0	1490	0	0
15597821	rs1021453026	T	C	intron_variant	MODIFIER	10896	2	0.000183554	2582	0	0	1009	0	0	5926	1	0.000168748	0	0	0	0	0	0	0	0	0	5979	1	0.000167252	3351	0	0	73	0	0	1493	1	0.000669792
15597826	rs968515031	T	A	intron_variant	MODIFIER	10905	2	0.000183402	2583	0	0	1005	0	0	5938	0	0	0	0	0	0	0	0	0	0	0	5983	2	0.00033428	3349	0	0	73	0	0	1500	0	0
15597835	rs4646153	C	T	intron_variant	MODIFIER	10718	6779	0.632487	2592	1756	0.677469	1005	1003	0.99801	5887	5190	0.881604	0	0	0	0	0	0	0	0	0	5894	3724	0.631829	3276	2109	0.643773	73	53	0.726027	1475	893	0.605424
15597892	rs1188757339	A	G	intron_variant	MODIFIER	10869	1	9.20048e-05	2602	0	0	1008	0	0	5926	0	0	0	0	0	0	0	0	0	0	0	5970	0	0	3325	0	0	72	0	0	1502	1	0.000665779
15597957	rs1048667047	A	C	intron_variant	MODIFIER	10875	0	0	2612	0	0	1011	1	0.00098912	5936	0	0	0	0	0	0	0	0	0	0	0	5987	0	0	3312	0	0	73	0	0	1503	0	0
15597993	rs940152161	T	C	intron_variant	MODIFIER	10873	0	0	2612	0	0	1012	0	0	5922	0	0	0	0	0	0	0	0	0	0	0	5990	0	0	3317	0	0	74	0	0	1492	0	0
15598024	rs4646152	A	G	intron_variant	MODIFIER	10628	6710	0.631351	2600	1763	0.678077	1012	1010	0.998024	5813	5122	0.881129	0	0	0	0	0	0	0	0	0	5851	3698	0.632029	3226	2066	0.640422	74	54	0.72973	1477	892	0.603927
15598050	.	G	C	intron_variant	MODIFIER	10792	1	9.26612e-05	2597	0	0	1001	0	0	5848	0	0	0	0	0	0	0	0	0	0	0	5957	0	0	3282	1	0.000304692	72	0	0	1481	0	0
15598078	rs1167584466	C	T	intron_variant	MODIFIER	10849	0	0	2615	0	0	1012	1	0.000988142	5912	0	0	0	0	0	0	0	0	0	0	0	5966	0	0	3323	0	0	74	0	0	1486	0	0
15598135	rs1010828914	C	T	intron_variant	MODIFIER	10739	0	0	2628	0	0	1001	0	0	5862	1	0.00017059	0	0	0	0	0	0	0	0	0	5946	0	0	3244	0	0	72	0	0	1477	0	0
15598136	rs193290621	G	A	intron_variant	MODIFIER	10717	11	0.00102641	2631	2	0.000760167	1004	0	0	5855	0	0	0	0	0	0	0	0	0	0	0	5925	3	0.000506329	3241	6	0.00185128	72	0	0	1479	2	0.00135227
15598170	rs141562322	T	A	intron_variant	MODIFIER	10830	2	0.000184672	2637	0	0	1003	0	0	5918	53	0.00895573	0	0	0	0	0	0	0	0	0	5975	1	0.000167364	3288	0	0	73	0	0	1494	1	0.000669344
15598193	rs1358047599	G	A	intron_variant	MODIFIER	10771	0	0	2642	0	0	1000	0	0	5889	1	0.000169808	0	0	0	0	0	0	0	0	0	5959	0	0	3252	0	0	73	0	0	1487	0	0
15598246	rs1003417490	A	G	intron_variant	MODIFIER	10799	0	0	2630	0	0	996	0	0	5910	3	0.000507614	0	0	0	0	0	0	0	0	0	5978	0	0	3256	0	0	74	0	0	1491	0	0
15598265	rs1362416704	A	G	intron_variant	MODIFIER	10786	0	0	2633	0	0	996	2	0.00200803	5921	0	0	0	0	0	0	0	0	0	0	0	5963	0	0	3262	0	0	74	0	0	1487	0	0
15598271	rs1434169791	AGACTGCCT	A	intron_variant	MODIFIER	10800	0	0	2628	0	0	998	0	0	5908	1	0.000169262	0	0	0	0	0	0	0	0	0	5972	0	0	3264	0	0	74	0	0	1490	0	0
15598283	rs951453627	A	G	intron_variant	MODIFIER	10786	0	0	2623	0	0	1001	0	0	5917	0	0	0	0	0	0	0	0	0	0	0	5957	0	0	3266	0	0	74	0	0	1489	0	0
15598292	rs1350379035	T	C	intron_variant	MODIFIER	10802	0	0	2631	0	0	1000	2	0.002	5881	0	0	0	0	0	0	0	0	0	0	0	5969	0	0	3270	0	0	74	0	0	1489	0	0
15598302	rs921305863	G	C	intron_variant	MODIFIER	10793	0	0	2623	0	0	1006	1	0.000994036	5865	0	0	0	0	0	0	0	0	0	0	0	5966	0	0	3264	0	0	74	0	0	1489	0	0
15598323	rs747762085	T	A	intron_variant	MODIFIER	10804	8	0.000740466	2623	1	0.000381243	1006	0	0	5883	0	0	0	0	0	0	0	0	0	0	0	5969	7	0.00117273	3274	1	0.000305437	74	0	0	1487	0	0
15598359	rs1310482036	T	G	intron_variant	MODIFIER	10809	0	0	2623	0	0	996	0	0	5871	0	0	0	0	0	0	0	0	0	0	0	5963	0	0	3289	0	0	73	0	0	1484	0	0
15598390	rs1218559372	A	C	intron_variant	MODIFIER	10773	1	9.28247e-05	2623	0	0	994	0	0	5834	0	0	0	0	0	0	0	0	0	0	0	5942	1	0.000168294	3276	0	0	73	0	0	1482	0	0
15598406	rs771251213	C	G	intron_variant	MODIFIER	10828	0	0	2632	0	0	995	0	0	5856	13	0.00221995	0	0	0	0	0	0	0	0	0	5968	0	0	3301	0	0	73	0	0	1486	0	0
15598406	rs771251213	C	T	intron_variant	MODIFIER	10828	1	9.23532e-05	2632	0	0	995	0	0	5856	0	0	0	0	0	0	0	0	0	0	0	5968	0	0	3301	0	0	73	0	0	1486	1	0.000672948
15598410	rs781591790	C	T	intron_variant	MODIFIER	10848	3	0.000276549	2629	0	0	1003	0	0	5885	0	0	0	0	0	0	0	0	0	0	0	5977	2	0.000334616	3311	0	0	74	0	0	1486	1	0.000672948
15598429	rs746429452	C	T	intron_variant	MODIFIER	10837	0	0	2630	0	0	998	1	0.001002	5910	0	0	0	0	0	0	0	0	0	0	0	5970	0	0	3308	0	0	74	0	0	1485	0	0
15598479	rs774012937	C	T	intron_variant	MODIFIER	10867	5	0.000460109	2627	0	0	1010	0	0	5914	2	0.000338181	0	0	0	0	0	0	0	0	0	5984	3	0.000501337	3320	0	0	72	0	0	1491	2	0.00134138
15598492	rs1455344419	A	T	intron_variant	MODIFIER	10871	0	0	2627	0	0	1015	0	0	5938	1	0.000168407	0	0	0	0	0	0	0	0	0	5985	0	0	3318	0	0	73	0	0	1495	0	0
15598514	rs770321894	G	C	intron_variant	MODIFIER	10844	0	0	2627	0	0	1007	0	0	5922	8	0.00135089	0	0	0	0	0	0	0	0	0	5973	0	0	3304	0	0	73	0	0	1494	0	0
15598565	rs894171671	G	A	intron_variant	MODIFIER	10857	0	0	2633	0	0	1008	0	0	5918	1	0.000168976	0	0	0	0	0	0	0	0	0	5973	0	0	3311	0	0	74	0	0	1499	0	0
15598612	rs1412211305	T	A	intron_variant	MODIFIER	10883	1	9.18864e-05	2624	0	0	1002	0	0	5943	0	0	0	0	0	0	0	0	0	0	0	5975	0	0	3335	1	0.00029985	73	0	0	1500	0	0
15598628	rs1042683358	C	G	intron_variant	MODIFIER	10860	0	0	2633	0	0	995	0	0	5928	4	0.000674764	0	0	0	0	0	0	0	0	0	5976	0	0	3320	0	0	74	0	0	1490	0	0
15598644	rs377601841	T	G	intron_variant	MODIFIER	10860	1	9.2081e-05	2630	0	0	1003	0	0	5934	10	0.0016852	0	0	0	0	0	0	0	0	0	5982	1	0.000167168	3312	0	0	74	0	0	1492	0	0
15598681	rs1056327565	C	T	intron_variant	MODIFIER	10851	0	0	2633	0	0	1000	0	0	5929	1	0.000168663	0	0	0	0	0	0	0	0	0	5972	0	0	3322	0	0	73	0	0	1484	0	0
15598731	rs1372852695	C	G	intron_variant	MODIFIER	10792	0	0	2625	0	0	992	0	0	5863	1	0.000170561	0	0	0	0	0	0	0	0	0	5947	0	0	3287	0	0	73	0	0	1485	0	0
15598782	rs998308754	C	T	intron_variant	MODIFIER	10778	0	0	2619	0	0	996	0	0	5797	5	0.000862515	0	0	0	0	0	0	0	0	0	5944	0	0	3282	0	0	72	0	0	1480	0	0
15598783	rs150909162	G	A	intron_variant	MODIFIER	10743	15	0.00139626	2620	0	0	991	0	0	5782	0	0	0	0	0	0	0	0	0	0	0	5925	11	0.00185654	3266	2	0.00061237	73	0	0	1479	2	0.00135227
15598785	rs1365592891	C	T	intron_variant	MODIFIER	10790	1	9.26784e-05	2628	0	0	990	0	0	5816	0	0	0	0	0	0	0	0	0	0	0	5949	0	0	3282	1	0.000304692	73	0	0	1486	0	0
15598807	rs954085898	T	C	intron_variant	MODIFIER	10844	0	0	2636	0	0	996	0	0	5880	3	0.000510204	0	0	0	0	0	0	0	0	0	5963	0	0	3314	0	0	73	0	0	1494	0	0
15598808	rs187467963	G	T	intron_variant	MODIFIER	10828	0	0	2630	0	0	987	0	0	5856	10	0.00170765	0	0	0	0	0	0	0	0	0	5954	0	0	3312	0	0	73	0	0	1489	0	0
15598818	rs1329119844	AC	A	intron_variant	MODIFIER	10788	0	0	2632	0	0	981	0	0	5847	0	0	0	0	0	0	0	0	0	0	0	5942	0	0	3285	0	0	73	0	0	1488	0	0
15598910	rs1207361630	C	T	intron_variant	MODIFIER	10877	1	9.19371e-05	2642	0	0	1007	0	0	5908	0	0	0	0	0	0	0	0	0	0	0	5985	0	0	3323	1	0.000300933	74	0	0	1495	0	0
15598925	rs1275465817	C	T	intron_variant	MODIFIER	10881	0	0	2637	0	0	1007	0	0	5890	0	0	0	0	0	0	0	0	0	0	0	5987	0	0	3321	0	0	74	0	0	1499	0	0
15598926	rs191611107	G	C	intron_variant	MODIFIER	10864	0	0	2632	0	0	1000	0	0	5878	1	0.000170126	0	0	0	0	0	0	0	0	0	5976	0	0	3317	0	0	74	0	0	1497	0	0
15598934	rs4646151	C	A	intron_variant	MODIFIER	10882	3	0.000275685	2635	0	0	1003	0	0	5878	347	0.0590337	0	0	0	0	0	0	0	0	0	5982	2	0.000334336	3330	0	0	74	0	0	1496	1	0.000668449
15598953	rs1245828518	C	G	intron_variant	MODIFIER	10889	1	9.18358e-05	2632	0	0	1002	0	0	5915	0	0	0	0	0	0	0	0	0	0	0	5994	1	0.000166834	3328	0	0	74	0	0	1493	0	0
15598957	rs955635863	C	T	intron_variant	MODIFIER	10868	0	0	2633	0	0	1003	0	0	5907	1	0.000169291	0	0	0	0	0	0	0	0	0	5983	0	0	3321	0	0	73	0	0	1491	0	0
15599005	rs765716829	G	A	intron_variant	MODIFIER	10845	13	0.00119871	2625	3	0.00114286	1000	0	0	5884	0	0	0	0	0	0	0	0	0	0	0	5988	2	0.000334001	3290	5	0.00151976	73	0	0	1494	6	0.00401606
15599030	rs1412038342	G	A	intron_variant	MODIFIER	10855	0	0	2627	0	0	1006	0	0	5877	1	0.000170155	0	0	0	0	0	0	0	0	0	5979	0	0	3309	0	0	74	0	0	1493	0	0
15599044	rs956176106	A	T	intron_variant	MODIFIER	10811	0	0	2617	0	0	989	0	0	5867	2	0.00034089	0	0	0	0	0	0	0	0	0	5961	0	0	3284	0	0	73	0	0	1493	0	0
15599054	rs948447337	C	T	intron_variant	MODIFIER	10813	1	9.24813e-05	2626	0	0	981	0	0	5852	0	0	0	0	0	0	0	0	0	0	0	5968	1	0.00016756	3283	0	0	72	0	0	1490	0	0
15599086	rs1396422817	C	A	intron_variant	MODIFIER	10849	1	9.21744e-05	2633	0	0	996	0	0	5908	0	0	0	0	0	0	0	0	0	0	0	5984	1	0.000167112	3301	0	0	73	0	0	1491	0	0
15599086	rs1396422817	C	G	intron_variant	MODIFIER	10849	0	0	2633	0	0	996	0	0	5908	1	0.000169262	0	0	0	0	0	0	0	0	0	5984	0	0	3301	0	0	73	0	0	1491	0	0
15599100	rs188037336	C	T	intron_variant	MODIFIER	10816	0	0	2630	0	0	1000	0	0	5868	1	0.000170416	0	0	0	0	0	0	0	0	0	5970	0	0	3290	0	0	72	0	0	1484	0	0
15599112	rs758469309	C	T	intron_variant	MODIFIER	10819	8	0.00073944	2630	0	0	999	0	0	5880	0	0	0	0	0	0	0	0	0	0	0	5965	4	0.000670578	3291	2	0.000607718	74	0	0	1489	2	0.00134318
15599223	rs4646189	C	G	intron_variant	MODIFIER	10798	2	0.000185219	2631	0	0	1000	0	0	5875	0	0	0	0	0	0	0	0	0	0	0	5956	1	0.000167898	3283	0	0	73	0	0	1486	1	0.000672948
15599223	rs4646189	C	T	intron_variant	MODIFIER	10798	29	0.00268568	2631	66	0.0250855	1000	0	0	5875	1	0.000170213	0	0	0	0	0	0	0	0	0	5956	14	0.00235057	3283	12	0.00365519	73	0	0	1486	3	0.00201884
15599251	rs752437962	C	A	intron_variant	MODIFIER	10801	0	0	2632	0	0	1002	2	0.00199601	5858	0	0	0	0	0	0	0	0	0	0	0	5957	0	0	3281	0	0	74	0	0	1489	0	0
15599251	rs752437962	C	T	intron_variant	MODIFIER	10801	2	0.000185168	2632	0	0	1002	0	0	5858	0	0	0	0	0	0	0	0	0	0	0	5957	2	0.000335739	3281	0	0	74	0	0	1489	0	0
15599324	rs553964652	G	A	intron_variant	MODIFIER	10800	0	0	2640	0	0	1001	0	0	5853	1	0.000170853	0	0	0	0	0	0	0	0	0	5962	0	0	3276	0	0	72	0	0	1490	0	0
15599324	rs553964652	G	C	intron_variant	MODIFIER	10800	0	0	2640	0	0	1001	0	0	5853	0	0	0	0	0	0	0	0	0	0	0	5962	0	0	3276	0	0	72	0	0	1490	0	0
15599363	rs147464721	G	A	synonymous_variant	LOW	89744	2	2.22856e-05	18410	0	0	14126	0	0	18657	124	0.0066463	17175	0	0	1970	0	0	19092	0	0	34829	1	2.87117e-05	3444	0	0	7022	1	0.00014241	23387	0	0
15599392	rs138390800	T	C	missense_variant	MODERATE	91836	0	0	18601	0	0	14579	0	0	18878	74	0.00391991	18375	0	0	1982	0	0	19155	0	0	36163	0	0	3486	0	0	7093	0	0	23957	0	0
15599428	rs143936283	T	C	missense_variant	MODERATE	92169	6	6.50978e-05	18621	0	0	14672	0	0	18943	0	0	18577	0	0	1982	0	0	19161	0	0	36401	3	8.24153e-05	3474	0	0	7107	1	0.000140706	24044	2	8.31808e-05
15599466	rs767374564	T	C	synonymous_variant	LOW	91308	1	1.09519e-05	18579	0	0	14337	2	0.000139499	18803	0	0	18128	0	0	1981	0	0	19155	0	0	35695	0	0	3502	0	0	7102	1	0.000140805	23873	0	0
15599475	rs775440758	C	T	synonymous_variant	LOW	90607	0	0	18524	0	0	14078	6	0.000426197	18670	0	0	17759	0	0	1981	0	0	19140	0	0	35176	0	0	3489	0	0	7084	0	0	23737	0	0
15599481	rs373974232	G	C	synonymous_variant	LOW	90192	0	0	18476	0	0	14007	0	0	18617	6	0.000322286	17577	0	0	1980	0	0	19132	0	0	34938	0	0	3462	0	0	7075	0	0	23605	0	0
15599581	rs4646150	C	T	intron_variant	MODIFIER	10777	1	9.27902e-05	2608	0	0	994	0	0	5865	6	0.00102302	0	0	0	0	0	0	0	0	0	5948	1	0.000168124	3273	0	0	72	0	0	1484	0	0
15599584	rs190373279	C	T	intron_variant	MODIFIER	10761	16	0.00148685	2613	50	0.0191351	986	0	0	5859	0	0	0	0	0	0	0	0	0	0	0	5932	0	0	3274	15	0.00458155	72	0	0	1483	1	0.000674309
15599585	rs934301151	G	A	intron_variant	MODIFIER	10794	4	0.000370576	2611	0	0	991	0	0	5879	0	0	0	0	0	0	0	0	0	0	0	5965	1	0.000167645	3273	0	0	71	0	0	1485	3	0.0020202
15599590	rs1052761288	A	G	intron_variant	MODIFIER	10859	5	0.000460448	2622	0	0	1008	0	0	5898	0	0	0	0	0	0	0	0	0	0	0	5973	5	0.0008371	3318	0	0	72	0	0	1496	0	0
15599620	rs939904293	G	A	intron_variant	MODIFIER	10860	0	0	2624	0	0	1004	0	0	5929	1	0.000168663	0	0	0	0	0	0	0	0	0	5980	0	0	3314	0	0	72	0	0	1494	0	0
15599652	rs1162478373	G	A	intron_variant	MODIFIER	10883	1	9.18864e-05	2615	0	0	1017	0	0	5930	0	0	0	0	0	0	0	0	0	0	0	5982	0	0	3335	0	0	73	0	0	1493	1	0.000669792
15599692	rs1038624989	C	T	intron_variant	MODIFIER	10719	3	0.000279877	2582	0	0	992	0	0	5802	0	0	0	0	0	0	0	0	0	0	0	5920	1	0.000168919	3257	1	0.000307031	71	0	0	1471	1	0.00067981
15599713	rs4646149	G	C	intron_variant	MODIFIER	10771	0	0	2573	0	0	1010	1	0.000990099	5829	0	0	0	0	0	0	0	0	0	0	0	5941	0	0	3283	0	0	71	0	0	1476	0	0
15599713	rs4646149	G	T	intron_variant	MODIFIER	10771	0	0	2573	0	0	1010	0	0	5829	91	0.0156116	0	0	0	0	0	0	0	0	0	5941	0	0	3283	0	0	71	0	0	1476	0	0
15599717	rs745411573	A	G	intron_variant	MODIFIER	10770	2	0.000185701	2577	0	0	1014	0	0	5884	1	0.000169952	0	0	0	0	0	0	0	0	0	5941	2	0.000336644	3288	0	0	71	0	0	1470	0	0
15599800	rs1031616214	A	G	intron_variant	MODIFIER	10859	0	0	2572	0	0	1005	0	0	5898	2	0.000339098	0	0	0	0	0	0	0	0	0	5972	0	0	3340	0	0	69	0	0	1478	0	0
15599820	rs1408014905	TAA	T	intron_variant	MODIFIER	10876	1	9.19456e-05	2560	0	0	1010	0	0	5903	0	0	0	0	0	0	0	0	0	0	0	5956	1	0.000167898	3361	0	0	71	0	0	1488	0	0
15599826	rs961259191	A	G	intron_variant	MODIFIER	10890	0	0	2572	0	0	1012	0	0	5903	1	0.000169405	0	0	0	0	0	0	0	0	0	5975	0	0	3362	0	0	71	0	0	1482	0	0
15599856	rs991049754	A	C	intron_variant	MODIFIER	10140	1	9.86193e-05	2332	0	0	845	0	0	5037	0	0	0	0	0	0	0	0	0	0	0	5563	0	0	3114	0	0	73	0	0	1390	1	0.000719424
15599859	rs1282811626	T	G	intron_variant	MODIFIER	10098	1	9.90295e-05	2317	0	0	840	0	0	4990	0	0	0	0	0	0	0	0	0	0	0	5540	0	0	3099	0	0	71	0	0	1388	1	0.000720461
15599883	rs1341857796	T	C	intron_variant	MODIFIER	5578	0	0	1203	0	0	9	0	0	1292	1	0.000773994	0	0	0	0	0	0	0	0	0	3041	0	0	1727	0	0	29	0	0	781	0	0
15599892	rs5935993	T	TTTAA	intron_variant	MODIFIER	10607	6681	0.629867	2532	1710	0.675355	989	987	0.997978	5820	5008	0.860481	0	0	0	0	0	0	0	0	0	5807	3660	0.630274	3269	2081	0.636586	74	54	0.72973	1457	886	0.608099
15599892	rs5935993	T	TTTGA	intron_variant	MODIFIER	10607	0	0	2532	0	0	989	0	0	5820	7	0.00120275	0	0	0	0	0	0	0	0	0	5807	0	0	3269	0	0	74	0	0	1457	0	0
15599964	rs1022212038	A	ATT	intron_variant	MODIFIER	10847	1	9.21914e-05	2514	0	0	1000	0	0	5918	0	0	0	0	0	0	0	0	0	0	0	5937	0	0	3354	0	0	71	0	0	1485	1	0.000673401
15599988	rs1274838001	A	G	intron_variant	MODIFIER	10833	0	0	2508	0	0	998	0	0	5905	1	0.000169348	0	0	0	0	0	0	0	0	0	5928	0	0	3356	0	0	69	0	0	1480	0	0
15600037	rs752243712	T	C	intron_variant	MODIFIER	10826	1	9.23702e-05	2505	0	0	1001	0	0	5905	6	0.00101609	0	0	0	0	0	0	0	0	0	5923	1	0.000168833	3342	0	0	71	0	0	1490	0	0
15600049	rs1202499692	C	T	intron_variant	MODIFIER	10813	0	0	2496	0	0	1001	1	0.000999001	5874	0	0	0	0	0	0	0	0	0	0	0	5913	0	0	3336	0	0	72	0	0	1492	0	0
15600178	rs1258971949	T	C	intron_variant	MODIFIER	10859	1	9.20895e-05	2491	0	0	1009	0	0	5948	0	0	0	0	0	0	0	0	0	0	0	5951	0	0	3348	1	0.000298686	71	0	0	1489	0	0
15600212	rs1442988088	C	T	intron_variant	MODIFIER	10816	1	9.24556e-05	2495	0	0	1012	0	0	5907	1	0.000169291	0	0	0	0	0	0	0	0	0	5928	1	0.000168691	3340	0	0	73	0	0	1475	0	0
15600213	rs1186693711	G	A	intron_variant	MODIFIER	10826	0	0	2482	0	0	1013	2	0.00197433	5935	0	0	0	0	0	0	0	0	0	0	0	5936	0	0	3339	0	0	72	0	0	1479	0	0
15600215	rs2048684	A	C	intron_variant	MODIFIER	10657	6716	0.630196	2492	1686	0.676565	1002	1000	0.998004	5869	5179	0.882433	0	0	0	0	0	0	0	0	0	5831	3670	0.629395	3283	2103	0.640573	73	53	0.726027	1470	890	0.605442
15600239	rs1476233374	T	G	intron_variant	MODIFIER	10837	0	0	2498	2	0.000800641	1009	0	0	5926	0	0	0	0	0	0	0	0	0	0	0	5927	0	0	3356	0	0	71	0	0	1483	0	0
15600255	rs768129919	T	C	intron_variant	MODIFIER	10823	1	9.23958e-05	2511	0	0	1002	0	0	5893	0	0	0	0	0	0	0	0	0	0	0	5925	1	0.000168776	3350	0	0	73	0	0	1475	0	0
15600264	rs1389854394	G	A	intron_variant	MODIFIER	10850	0	0	2527	0	0	999	1	0.001001	5903	0	0	0	0	0	0	0	0	0	0	0	5943	0	0	3359	0	0	74	0	0	1474	0	0
15600294	rs1428030067	A	T	intron_variant	MODIFIER	10815	1	9.24642e-05	2554	1	0.000391543	1001	0	0	5911	0	0	0	0	0	0	0	0	0	0	0	5927	1	0.000168719	3347	0	0	73	0	0	1468	0	0
15600296	rs1175656333	T	G	intron_variant	MODIFIER	10826	0	0	2549	0	0	993	0	0	5905	0	0	0	0	0	0	0	0	0	0	0	5924	0	0	3354	0	0	73	0	0	1475	0	0
15600302	rs1402938675	G	C	intron_variant	MODIFIER	10735	1	9.31532e-05	2504	0	0	991	0	0	5864	0	0	0	0	0	0	0	0	0	0	0	5903	1	0.000169405	3299	0	0	74	0	0	1459	0	0
15600316	rs561004077	G	C	intron_variant	MODIFIER	10841	5	0.000461212	2578	1	0.000387898	1006	0	0	5952	0	0	0	0	0	0	0	0	0	0	0	5950	1	0.000168067	3335	4	0.0011994	72	0	0	1484	0	0
15600319	rs1332690086	AG	A	intron_variant	MODIFIER	10864	0	0	2582	0	0	1015	0	0	5954	2	0.000335909	0	0	0	0	0	0	0	0	0	5961	0	0	3350	0	0	72	0	0	1481	0	0
15600348	rs1328572265	G	A	intron_variant	MODIFIER	10816	1	9.24556e-05	2577	0	0	1004	0	0	5935	0	0	0	0	0	0	0	0	0	0	0	5946	1	0.00016818	3321	0	0	71	0	0	1478	0	0
15600421	rs1436348616	G	T	intron_variant	MODIFIER	10782	0	0	2556	0	0	1010	0	0	5832	0	0	0	0	0	0	0	0	0	0	0	5939	0	0	3288	0	0	71	0	0	1484	0	0
15600427	rs763480022	C	CA	intron_variant	MODIFIER	10662	5	0.000468955	2467	0	0	985	0	0	5734	0	0	0	0	0	0	0	0	0	0	0	5890	4	0.000679117	3223	1	0.00031027	72	0	0	1477	0	0
15600451	rs919763153	A	T	intron_variant	MODIFIER	10802	1	9.25754e-05	2575	0	0	993	0	0	5869	0	0	0	0	0	0	0	0	0	0	0	5942	1	0.000168294	3300	0	0	71	0	0	1489	0	0
15600526	rs897246972	T	C	intron_variant	MODIFIER	10829	0	0	2595	0	0	1004	0	0	5924	6	0.00101283	0	0	0	0	0	0	0	0	0	5956	0	0	3311	0	0	69	0	0	1493	0	0
15600563	rs1432492382	A	C	intron_variant	MODIFIER	10887	1	9.18527e-05	2606	0	0	1018	0	0	5963	0	0	0	0	0	0	0	0	0	0	0	5984	1	0.000167112	3338	0	0	72	0	0	1493	0	0
15600575	rs1302871492	C	T	intron_variant	MODIFIER	10858	1	9.2098e-05	2598	0	0	1016	0	0	5940	0	0	0	0	0	0	0	0	0	0	0	5968	0	0	3326	1	0.000300661	73	0	0	1491	0	0
15600582	rs1331193962	G	A	intron_variant	MODIFIER	10847	1	9.21914e-05	2607	0	0	1019	0	0	5936	0	0	0	0	0	0	0	0	0	0	0	5965	1	0.000167645	3321	0	0	73	0	0	1488	0	0
15600612	rs749831577	TGTG	T	intron_variant	MODIFIER	10842	0	0	2603	0	0	1006	0	0	5910	7	0.00118443	0	0	0	0	0	0	0	0	0	5956	0	0	3330	0	0	70	0	0	1486	0	0
15600616	rs1272539981	G	A	intron_variant	MODIFIER	10843	0	0	2603	0	0	1003	0	0	5916	3	0.000507099	0	0	0	0	0	0	0	0	0	5969	0	0	3315	0	0	72	0	0	1487	0	0
15600632	rs1331200584	GAATACTATTCAGCCATAA	G	intron_variant	MODIFIER	10854	0	0	2606	0	0	1015	0	0	5913	1	0.000169119	0	0	0	0	0	0	0	0	0	5976	0	0	3321	0	0	70	0	0	1487	0	0
15600634	rs1021909592	A	G	intron_variant	MODIFIER	10900	0	0	2616	0	0	1022	0	0	5943	0	0	0	0	0	0	0	0	0	0	0	5992	0	0	3350	0	0	70	0	0	1488	0	0
15600639	rs1267291448	A	T	intron_variant	MODIFIER	10898	0	0	2617	0	0	1022	0	0	5957	1	0.00016787	0	0	0	0	0	0	0	0	0	5999	0	0	3344	0	0	71	0	0	1484	0	0
15600640	rs1463323987	T	A	intron_variant	MODIFIER	10863	0	0	2605	0	0	1027	0	0	5943	1	0.000168265	0	0	0	0	0	0	0	0	0	5981	0	0	3327	0	0	71	0	0	1484	0	0
15600647	rs1211869125	A	AT	intron_variant	MODIFIER	10928	0	0	2619	1	0.000381825	1028	0	0	5971	0	0	0	0	0	0	0	0	0	0	0	6004	0	0	3357	0	0	72	0	0	1495	0	0
15600648	rs1268386689	T	TA	intron_variant	MODIFIER	10841	0	0	2595	0	0	1028	1	0.000972763	5920	0	0	0	0	0	0	0	0	0	0	0	5973	0	0	3311	0	0	72	0	0	1485	0	0
15600655	rs1432812130	A	C	intron_variant	MODIFIER	10889	0	0	2620	0	0	1026	0	0	5956	2	0.000335796	0	0	0	0	0	0	0	0	0	5984	0	0	3338	0	0	73	0	0	1494	0	0
15600656	rs1056873204	C	T	intron_variant	MODIFIER	10812	0	0	2599	0	0	1013	0	0	5912	1	0.000169147	0	0	0	0	0	0	0	0	0	5950	0	0	3312	0	0	73	0	0	1477	0	0
15600678	rs1365588201	A	G	intron_variant	MODIFIER	10850	0	0	2612	0	0	1019	0	0	5911	0	0	0	0	0	0	0	0	0	0	0	5966	0	0	3319	0	0	74	0	0	1491	0	0
15600691	rs2316904	C	T	intron_variant	MODIFIER	10676	6778	0.634882	2598	1766	0.679754	1010	1009	0.99901	5853	5059	0.864343	0	0	0	0	0	0	0	0	0	5884	3726	0.633243	3250	2103	0.647077	74	54	0.72973	1468	895	0.609673
15600744	rs4646147	T	A	intron_variant	MODIFIER	10676	6748	0.632072	2606	1765	0.677283	1013	1012	0.999013	5840	5040	0.863014	0	0	0	0	0	0	0	0	0	5885	3720	0.632116	3237	2081	0.642879	74	54	0.72973	1480	893	0.603378
15600788	rs1463290970	C	T	intron_variant	MODIFIER	10770	1	9.28505e-05	2601	0	0	990	0	0	5816	0	0	0	0	0	0	0	0	0	0	0	5956	0	0	3250	0	0	74	0	0	1490	1	0.000671141
15600792	rs1023822227	T	C	intron_variant	MODIFIER	10771	0	0	2606	0	0	1003	0	0	5836	5	0.000856751	0	0	0	0	0	0	0	0	0	5967	0	0	3241	0	0	74	0	0	1489	0	0
15600850	rs1391087170	C	T	intron_variant	MODIFIER	9749	0	0	2422	0	0	782	0	0	4750	2	0.000421053	0	0	0	0	0	0	0	0	0	5393	0	0	2914	0	0	66	0	0	1376	0	0
15600853	rs765769815	G	A	intron_variant	MODIFIER	9250	2	0.000216216	2332	0	0	703	0	0	4326	0	0	0	0	0	0	0	0	0	0	0	5118	1	0.000195389	2759	0	0	62	0	0	1311	1	0.000762777
15600858	rs750902916	G	A	intron_variant	MODIFIER	8430	0	0	2148	0	0	559	0	0	3569	1	0.000280191	0	0	0	0	0	0	0	0	0	4673	0	0	2507	0	0	59	0	0	1191	0	0
15600879	rs201203372	C	CA	intron_variant	MODIFIER	10098	6311	0.624975	2436	1634	0.670772	961	959	0.997919	5465	4709	0.861665	0	0	0	0	0	0	0	0	0	5690	3568	0.627065	2936	1848	0.629428	69	51	0.73913	1403	844	0.601568
15600879	rs201203372	C	CAA	intron_variant	MODIFIER	10098	5	0.000495148	2436	0	0	961	1	0.00104058	5465	3	0.000548948	0	0	0	0	0	0	0	0	0	5690	5	0.000878735	2936	0	0	69	0	0	1403	0	0
15600888	rs869208113	C	T	intron_variant	MODIFIER	10092	0	0	2374	1	0.00042123	891	0	0	5292	0	0	0	0	0	0	0	0	0	0	0	5688	0	0	2936	0	0	70	0	0	1398	0	0
15600889	rs1228933833	A	C	intron_variant	MODIFIER	10386	0	0	2484	0	0	944	0	0	5496	1	0.000181951	0	0	0	0	0	0	0	0	0	5813	0	0	3056	0	0	71	0	0	1446	0	0
15600950	rs1287581616	C	T	intron_variant	MODIFIER	10706	1	9.34056e-05	2580	0	0	987	0	0	5759	0	0	0	0	0	0	0	0	0	0	0	5934	0	0	3215	0	0	73	0	0	1484	1	0.000673854
15600966	rs151005246	G	A	intron_variant	MODIFIER	10752	3	0.000279018	2595	0	0	994	21	0.0211268	5817	0	0	0	0	0	0	0	0	0	0	0	5946	0	0	3246	2	0.000616143	74	0	0	1486	1	0.000672948
15600987	rs4646146	T	C	intron_variant	MODIFIER	10788	14	0.00129774	2607	0	0	1011	0	0	5800	435	0.075	0	0	0	0	0	0	0	0	0	5948	12	0.00201748	3282	2	0.000609385	72	0	0	1486	0	0
15601044	rs751525754	A	G	intron_variant	MODIFIER	10766	1	9.2885e-05	2608	0	0	1002	0	0	5789	0	0	0	0	0	0	0	0	0	0	0	5955	0	0	3257	0	0	71	0	0	1483	1	0.000674309
15601056	rs4646145	A	G	intron_variant	MODIFIER	10764	3	0.000278707	2604	0	0	998	0	0	5760	529	0.0918403	0	0	0	0	0	0	0	0	0	5955	2	0.000335852	3252	0	0	72	0	0	1485	1	0.000673401
15601056	rs4646145	A	T	intron_variant	MODIFIER	10764	1	9.29023e-05	2604	0	0	998	0	0	5760	0	0	0	0	0	0	0	0	0	0	0	5955	1	0.000167926	3252	0	0	72	0	0	1485	0	0
15601159	rs1483386086	G	A	intron_variant	MODIFIER	10809	0	0	2593	0	0	1003	0	0	5869	0	0	0	0	0	0	0	0	0	0	0	5964	0	0	3283	0	0	72	0	0	1490	0	0
15601170	rs377342964	T	C	intron_variant	MODIFIER	10820	1	9.24214e-05	2599	0	0	1011	0	0	5872	0	0	0	0	0	0	0	0	0	0	0	5964	0	0	3292	1	0.000303767	73	0	0	1491	0	0
15601239	rs1410474671	T	A	intron_variant	MODIFIER	10887	3	0.000275558	2591	0	0	1023	0	0	5927	0	0	0	0	0	0	0	0	0	0	0	5982	0	0	3338	3	0.000898742	74	0	0	1493	0	0
15601240	.	G	T	intron_variant	MODIFIER	10862	1	9.20641e-05	2588	0	0	1020	0	0	5909	0	0	0	0	0	0	0	0	0	0	0	5975	1	0.000167364	3326	0	0	74	0	0	1487	0	0
15601274	rs2316903	G	T	intron_variant	MODIFIER	10722	6796	0.633837	2571	1736	0.675224	1016	1014	0.998031	5875	5062	0.861617	0	0	0	0	0	0	0	0	0	5874	3713	0.632108	3300	2134	0.646667	73	54	0.739726	1475	895	0.60678
15601297	rs1001032714	A	G	intron_variant	MODIFIER	10857	0	0	2558	0	0	1016	0	0	5904	11	0.00186314	0	0	0	0	0	0	0	0	0	5962	0	0	3342	0	0	73	0	0	1480	0	0
15601316	rs548176202	T	C	intron_variant	MODIFIER	10826	0	0	2542	0	0	1017	0	0	5885	0	0	0	0	0	0	0	0	0	0	0	5950	0	0	3324	0	0	73	0	0	1479	0	0
15601343	rs4646188	A	G	intron_variant	MODIFIER	10686	1536	0.143739	2514	494	0.1965	1008	0	0	5862	82	0.0139884	0	0	0	0	0	0	0	0	0	5880	792	0.134694	3267	553	0.169268	74	14	0.189189	1465	177	0.120819
15601355	rs1371880356	T	C	intron_variant	MODIFIER	10722	0	0	2500	0	0	1007	2	0.0019861	5843	0	0	0	0	0	0	0	0	0	0	0	5908	0	0	3283	0	0	73	0	0	1458	0	0
15601417	rs1306863534	A	T	intron_variant	MODIFIER	10271	1	9.73615e-05	2365	0	0	969	0	0	5594	0	0	0	0	0	0	0	0	0	0	0	5786	0	0	2991	1	0.000334336	64	0	0	1430	0	0
15601462	rs184178697	C	T	intron_variant	MODIFIER	10447	0	0	2383	0	0	988	0	0	5649	3	0.000531067	0	0	0	0	0	0	0	0	0	5814	0	0	3140	0	0	61	0	0	1432	0	0
15601478	rs1002163417	C	T	intron_variant	MODIFIER	10406	0	0	2344	0	0	975	0	0	5640	1	0.000177305	0	0	0	0	0	0	0	0	0	5788	0	0	3119	0	0	65	0	0	1434	0	0
15601488	rs1320851757	C	T	intron_variant	MODIFIER	10293	1	9.71534e-05	2295	0	0	965	0	0	5549	1	0.000180213	0	0	0	0	0	0	0	0	0	5746	0	0	3059	0	0	65	0	0	1423	1	0.000702741
15601541	rs1242893494	G	A	intron_variant	MODIFIER	9650	0	0	1928	0	0	928	0	0	5085	1	0.000196657	0	0	0	0	0	0	0	0	0	5443	0	0	2820	0	0	56	0	0	1331	0	0
15601546	rs1276968010	C	T	intron_variant	MODIFIER	9918	1	0.000100827	2231	0	0	939	0	0	5201	0	0	0	0	0	0	0	0	0	0	0	5558	1	0.000179921	2955	0	0	57	0	0	1348	0	0
15601562	rs777691483	A	AT	intron_variant	MODIFIER	8359	21	0.00251226	884	21	0.0237557	836	4	0.00478469	4545	39	0.00858086	0	0	0	0	0	0	0	0	0	4683	15	0.00320307	2656	2	0.000753012	18	0	0	1002	4	0.00399202
15601562	rs777691483	A	ATTTTT	intron_variant	MODIFIER	8359	0	0	884	0	0	836	0	0	4545	0	0	0	0	0	0	0	0	0	0	0	4683	0	0	2656	0	0	18	0	0	1002	0	0
15601562	rs777691483	AT	A	intron_variant	MODIFIER	8359	113	0.0135184	884	102	0.115385	836	1	0.00119617	4545	432	0.0950495	0	0	0	0	0	0	0	0	0	4683	65	0.01388	2656	16	0.0060241	18	7	0.388889	1002	25	0.0249501
15601562	rs777691483	ATT	A	intron_variant	MODIFIER	8359	3	0.000358895	884	1	0.00113122	836	0	0	4545	1	0.000220022	0	0	0	0	0	0	0	0	0	4683	2	0.000427077	2656	0	0	18	0	0	1002	1	0.000998004
15601565	rs895948944	T	C	intron_variant	MODIFIER	9810	0	0	2025	0	0	948	0	0	5291	1	0.000189	0	0	0	0	0	0	0	0	0	5529	0	0	2936	0	0	43	0	0	1302	0	0
15601595	rs1272786668	C	CG	intron_variant	MODIFIER	9597	1	0.000104199	2125	0	0	911	0	0	5214	11	0.0021097	0	0	0	0	0	0	0	0	0	5453	1	0.000183385	2809	0	0	48	0	0	1287	0	0
15601599	rs1170857042	G	T	intron_variant	MODIFIER	9881	1	0.000101204	2233	0	0	934	0	0	5385	0	0	0	0	0	0	0	0	0	0	0	5584	1	0.000179083	2918	0	0	47	0	0	1332	0	0
15601627	rs747324201	G	C	intron_variant	MODIFIER	10070	5	0.000496524	2258	10	0.0044287	926	0	0	5400	0	0	0	0	0	0	0	0	0	0	0	5612	0	0	3006	5	0.00166334	62	0	0	1390	0	0
15601657	rs771266411	G	A	intron_variant	MODIFIER	10296	1	9.71251e-05	2333	0	0	939	0	0	5448	13	0.0023862	0	0	0	0	0	0	0	0	0	5711	1	0.000175101	3102	0	0	66	0	0	1417	0	0
15601671	rs757087997	C	G	intron_variant	MODIFIER	10593	3	0.000283206	2422	0	0	961	0	0	5648	0	0	0	0	0	0	0	0	0	0	0	5851	3	0.000512733	3213	0	0	70	0	0	1459	0	0
15601695	rs4646144	G	A	intron_variant	MODIFIER	10500	0	0	2408	0	0	950	29	0.0305263	5596	718	0.128306	0	0	0	0	0	0	0	0	0	5797	0	0	3190	0	0	66	0	0	1447	0	0
15601700	rs1015386682	C	T	intron_variant	MODIFIER	10536	1	9.49127e-05	2412	0	0	950	0	0	5622	0	0	0	0	0	0	0	0	0	0	0	5813	1	0.000172028	3210	0	0	66	0	0	1447	0	0
15601712	rs1378190900	TTTTTAA	T	intron_variant	MODIFIER	10680	2	0.000187266	2454	0	0	980	0	0	5780	10	0.0017301	0	0	0	0	0	0	0	0	0	5896	2	0.000339213	3263	0	0	70	0	0	1451	0	0
15601719	rs4646143	T	C	intron_variant	MODIFIER	10434	6629	0.635327	2438	1659	0.680476	968	967	0.998967	5649	4882	0.864224	0	0	0	0	0	0	0	0	0	5773	3659	0.633813	3162	2049	0.648008	71	51	0.71831	1428	870	0.609244
15601725	rs1299540084	T	C	intron_variant	MODIFIER	10594	1	9.43931e-05	2425	0	0	969	0	0	5680	0	0	0	0	0	0	0	0	0	0	0	5849	1	0.000170969	3231	0	0	70	0	0	1444	0	0
15601730	rs961418035	A	G	intron_variant	MODIFIER	10593	0	0	2449	0	0	965	0	0	5670	1	0.000176367	0	0	0	0	0	0	0	0	0	5857	0	0	3231	0	0	71	0	0	1434	0	0
15601740	rs187251131	T	C	intron_variant	MODIFIER	10637	0	0	2436	0	0	975	1	0.00102564	5682	0	0	0	0	0	0	0	0	0	0	0	5880	0	0	3235	0	0	73	0	0	1449	0	0
15601749	rs1313954577	G	C	intron_variant	MODIFIER	10576	1	9.45537e-05	2445	0	0	972	0	0	5663	0	0	0	0	0	0	0	0	0	0	0	5873	1	0.000170271	3193	0	0	71	0	0	1439	0	0
15601767	rs1211452290	T	C	intron_variant	MODIFIER	10664	0	0	2470	0	0	984	0	0	5717	1	0.000174917	0	0	0	0	0	0	0	0	0	5910	0	0	3237	0	0	73	0	0	1444	0	0
15601768	rs1255980576	G	A	intron_variant	MODIFIER	10623	1	9.41354e-05	2460	0	0	982	0	0	5688	0	0	0	0	0	0	0	0	0	0	0	5883	0	0	3221	1	0.000310463	74	0	0	1445	0	0
15601797	rs775523149	G	A	intron_variant	MODIFIER	10662	0	0	2477	0	0	986	0	0	5757	0	0	0	0	0	0	0	0	0	0	0	5885	0	0	3240	0	0	73	0	0	1464	0	0
15601863	rs779624460	T	A	intron_variant	MODIFIER	10730	0	0	2516	0	0	994	0	0	5800	2	0.000344828	0	0	0	0	0	0	0	0	0	5920	0	0	3280	0	0	69	0	0	1461	0	0
15601863	rs779624460	T	C	intron_variant	MODIFIER	10730	0	0	2516	0	0	994	0	0	5800	1	0.000172414	0	0	0	0	0	0	0	0	0	5920	0	0	3280	0	0	69	0	0	1461	0	0
15601891	rs1449727392	T	A	intron_variant	MODIFIER	10641	0	0	2484	1	0.000402576	983	0	0	5689	0	0	0	0	0	0	0	0	0	0	0	5876	0	0	3240	0	0	70	0	0	1455	0	0
15601904	rs1187502861	T	A	intron_variant	MODIFIER	10649	1	9.39055e-05	2471	0	0	990	0	0	5697	0	0	0	0	0	0	0	0	0	0	0	5880	0	0	3240	0	0	70	0	0	1459	1	0.000685401
15601964	rs1416781238	T	A	intron_variant	MODIFIER	10778	0	0	2488	0	0	1007	0	0	5818	1	0.00017188	0	0	0	0	0	0	0	0	0	5933	0	0	3301	0	0	67	0	0	1477	0	0
15601972	rs1415630463	T	C	intron_variant	MODIFIER	10797	1	9.26183e-05	2499	0	0	1005	0	0	5817	0	0	0	0	0	0	0	0	0	0	0	5950	1	0.000168067	3298	0	0	69	0	0	1480	0	0
15602056	rs201424204	CTCTT	C	intron_variant	MODIFIER	10818	12	0.00110926	2527	19	0.0075188	984	97	0.0985772	5871	12	0.00204394	0	0	0	0	0	0	0	0	0	5944	1	0.000168237	3317	9	0.0027133	74	0	0	1483	2	0.00134862
15602061	rs974008003	T	C	intron_variant	MODIFIER	10854	0	0	2510	0	0	842	4	0.00475059	5882	0	0	0	0	0	0	0	0	0	0	0	5964	0	0	3325	0	0	74	0	0	1491	0	0
15602072	rs192180091	T	C	intron_variant	MODIFIER	10869	0	0	2549	0	0	1010	0	0	5900	10	0.00169492	0	0	0	0	0	0	0	0	0	5965	0	0	3346	0	0	73	0	0	1485	0	0
15602087	rs1322355814	T	A	intron_variant	MODIFIER	10864	0	0	2565	0	0	1016	1	0.000984252	5904	0	0	0	0	0	0	0	0	0	0	0	5961	0	0	3338	0	0	73	0	0	1492	0	0
15602104	rs896063530	C	T	intron_variant	MODIFIER	10758	2	0.000185908	2529	0	0	1003	0	0	5858	0	0	0	0	0	0	0	0	0	0	0	5913	1	0.000169119	3289	0	0	73	0	0	1483	1	0.000674309
15602130	rs917701754	T	C	intron_variant	MODIFIER	10838	3	0.000276804	2542	0	0	1012	0	0	5886	0	0	0	0	0	0	0	0	0	0	0	5952	2	0.000336022	3323	0	0	71	0	0	1492	1	0.000670241
15602134	rs1295600846	A	G	intron_variant	MODIFIER	10749	1	9.30319e-05	2523	0	0	993	0	0	5839	0	0	0	0	0	0	0	0	0	0	0	5911	0	0	3291	1	0.000303859	72	0	0	1475	0	0
15602135	rs1369983888	T	C	intron_variant	MODIFIER	10840	0	0	2543	0	0	1009	0	0	5889	0	0	0	0	0	0	0	0	0	0	0	5953	0	0	3327	0	0	72	0	0	1488	0	0
15602136	rs948178820	A	G	intron_variant	MODIFIER	10792	1	9.26612e-05	2539	0	0	996	0	0	5854	0	0	0	0	0	0	0	0	0	0	0	5929	0	0	3308	0	0	72	1	0.0138889	1483	0	0
15602187	rs768419848	A	T	intron_variant	MODIFIER	10763	4	0.000371644	2528	0	0	993	0	0	5866	1	0.000170474	0	0	0	0	0	0	0	0	0	5909	3	0.0005077	3311	0	0	71	0	0	1472	1	0.000679348
15602220	rs1311002278	G	A	intron_variant	MODIFIER	10679	0	0	2491	0	0	985	0	0	5796	1	0.000172533	0	0	0	0	0	0	0	0	0	5870	0	0	3269	0	0	71	0	0	1469	0	0
15602240	rs1036515732	T	C	intron_variant	MODIFIER	10784	0	0	2520	0	0	1004	0	0	5876	1	0.000170184	0	0	0	0	0	0	0	0	0	5920	0	0	3318	0	0	72	0	0	1474	0	0
15602245	rs1269200711	T	C	intron_variant	MODIFIER	10797	0	0	2525	0	0	1011	0	0	5885	0	0	0	0	0	0	0	0	0	0	0	5928	0	0	3326	0	0	72	0	0	1471	0	0
15602254	.	G	T	intron_variant	MODIFIER	10764	1	9.29023e-05	2512	0	0	1014	0	0	5869	0	0	0	0	0	0	0	0	0	0	0	5914	1	0.00016909	3302	0	0	71	0	0	1477	0	0
15602277	rs1464678201	T	C	intron_variant	MODIFIER	10866	0	0	2547	0	0	1012	0	0	5914	2	0.000338181	0	0	0	0	0	0	0	0	0	5967	0	0	3334	0	0	71	0	0	1494	0	0
15602305	rs182372519	C	G	intron_variant	MODIFIER	10878	0	0	2539	0	0	999	0	0	5929	10	0.00168663	0	0	0	0	0	0	0	0	0	5955	0	0	3364	0	0	73	0	0	1486	0	0
15602351	rs1026672510	C	T	intron_variant	MODIFIER	10888	1	9.18442e-05	2555	0	0	1008	0	0	5926	0	0	0	0	0	0	0	0	0	0	0	5957	1	0.00016787	3368	0	0	73	0	0	1490	0	0
15602356	rs892731894	G	A	intron_variant	MODIFIER	10860	1	9.2081e-05	2563	0	0	996	0	0	5917	0	0	0	0	0	0	0	0	0	0	0	5960	1	0.000167785	3345	0	0	73	0	0	1482	0	0
15602367	.	CTATTTTTATTCTACTGTGGTCTGAGAATATGTTTGGCATAATTTTAATTTTTTGAATTTATTAAGACTTGCTTTATGACTGAGCATGT	C	intron_variant	MODIFIER	10884	1	9.1878e-05	2561	0	0	1021	0	0	5945	0	0	0	0	0	0	0	0	0	0	0	5970	1	0.000167504	3356	0	0	73	0	0	1485	0	0
15602427	rs1191308686	A	C	intron_variant	MODIFIER	10862	1	9.20641e-05	2577	0	0	1018	0	0	5945	0	0	0	0	0	0	0	0	0	0	0	5957	1	0.00016787	3339	0	0	74	0	0	1492	0	0
15602451	rs1423830628	C	T	intron_variant	MODIFIER	10890	0	0	2575	0	0	1014	1	0.000986193	5942	0	0	0	0	0	0	0	0	0	0	0	5966	0	0	3353	0	0	73	0	0	1498	0	0
15602497	rs1479433185	G	C	intron_variant	MODIFIER	10902	0	0	2580	1	0.000387597	1017	0	0	5929	0	0	0	0	0	0	0	0	0	0	0	5979	0	0	3356	0	0	74	0	0	1493	0	0
15602500	rs889286733	T	C	intron_variant	MODIFIER	10888	1	9.18442e-05	2582	0	0	1019	0	0	5943	0	0	0	0	0	0	0	0	0	0	0	5980	0	0	3342	1	0.000299222	74	0	0	1492	0	0
15602514	rs1389118253	T	A	intron_variant	MODIFIER	10852	1	9.21489e-05	2573	0	0	1015	0	0	5927	0	0	0	0	0	0	0	0	0	0	0	5955	1	0.000167926	3331	0	0	73	0	0	1493	0	0
15602610	rs1315953345	C	T	intron_variant	MODIFIER	10777	1	9.27902e-05	2564	0	0	1007	0	0	5845	0	0	0	0	0	0	0	0	0	0	0	5913	1	0.000169119	3309	0	0	72	0	0	1483	0	0
15602612	rs995194410	A	G	intron_variant	MODIFIER	10769	0	0	2565	0	0	1007	0	0	5840	2	0.000342466	0	0	0	0	0	0	0	0	0	5922	0	0	3291	0	0	71	0	0	1485	0	0
15602646	rs951330868	G	A	intron_variant	MODIFIER	10776	1	9.27988e-05	2571	0	0	1001	0	0	5846	0	0	0	0	0	0	0	0	0	0	0	5930	1	0.000168634	3289	0	0	73	0	0	1484	0	0
15602653	rs992481209	A	G	intron_variant	MODIFIER	10799	1	9.26012e-05	2575	0	0	1006	0	0	5870	0	0	0	0	0	0	0	0	0	0	0	5940	1	0.00016835	3306	0	0	71	0	0	1482	0	0
15602688	rs1024797772	G	T	intron_variant	MODIFIER	10820	1	9.24214e-05	2566	0	0	1003	0	0	5862	0	0	0	0	0	0	0	0	0	0	0	5939	1	0.000168379	3324	0	0	72	0	0	1485	0	0
15602725	rs1230783829	A	G	intron_variant	MODIFIER	10867	0	0	2589	1	0.00038625	1006	0	0	5896	0	0	0	0	0	0	0	0	0	0	0	5977	0	0	3328	0	0	73	0	0	1489	0	0
15602731	rs777966991	G	T	intron_variant	MODIFIER	10848	12	0.00110619	2574	0	0	999	0	0	5860	0	0	0	0	0	0	0	0	0	0	0	5967	7	0.00117312	3321	1	0.000301114	74	2	0.027027	1486	2	0.0013459
15602749	rs925389263	A	G	intron_variant	MODIFIER	10876	0	0	2582	0	0	1008	0	0	5893	1	0.000169693	0	0	0	0	0	0	0	0	0	5974	0	0	3333	0	0	74	0	0	1495	0	0
15602754	rs751606027	T	C	intron_variant	MODIFIER	10895	3	0.000275356	2590	1	0.0003861	1010	0	0	5917	33	0.00557715	0	0	0	0	0	0	0	0	0	5982	2	0.000334336	3344	0	0	74	0	0	1495	1	0.000668896
15602757	rs757340923	GTCT	G	intron_variant	MODIFIER	10862	1	9.20641e-05	2595	0	0	1013	0	0	5901	16	0.0027114	0	0	0	0	0	0	0	0	0	5963	1	0.000167701	3335	0	0	74	0	0	1490	0	0
15602789	rs781599525	T	C	intron_variant	MODIFIER	10904	1	9.17095e-05	2620	0	0	1019	0	0	5953	0	0	0	0	0	0	0	0	0	0	0	5985	1	0.000167084	3349	0	0	74	0	0	1496	0	0
15602795	rs1412702446	G	A	intron_variant	MODIFIER	10866	0	0	2610	0	0	1005	0	0	5907	1	0.000169291	0	0	0	0	0	0	0	0	0	5971	0	0	3332	0	0	74	0	0	1489	0	0
15602904	rs940910859	T	G	intron_variant	MODIFIER	10902	0	0	2580	0	0	1016	0	0	5954	4	0.000671817	0	0	0	0	0	0	0	0	0	6003	0	0	3335	0	0	72	0	0	1492	0	0
15602955	rs193005774	C	T	intron_variant	MODIFIER	10777	0	0	2559	0	0	1003	0	0	5857	5	0.000853679	0	0	0	0	0	0	0	0	0	5947	0	0	3280	0	0	71	0	0	1479	0	0
15602991	rs1363807505	CA	C	intron_variant	MODIFIER	10778	1	9.27816e-05	2559	0	0	1004	0	0	5835	0	0	0	0	0	0	0	0	0	0	0	5947	0	0	3278	1	0.000305064	72	0	0	1481	0	0
15603012	rs1411812785	T	G	intron_variant	MODIFIER	10837	0	0	2594	0	0	1015	0	0	5911	1	0.000169176	0	0	0	0	0	0	0	0	0	5962	0	0	3314	0	0	71	0	0	1490	0	0
15603033	rs1308711237	T	C	intron_variant	MODIFIER	10852	0	0	2606	0	0	1014	0	0	5907	1	0.000169291	0	0	0	0	0	0	0	0	0	5972	0	0	3320	0	0	72	0	0	1488	0	0
15603064	rs4646142	G	C	intron_variant	MODIFIER	10704	2162	0.201981	2587	526	0.203324	979	557	0.568948	5792	1372	0.236878	0	0	0	0	0	0	0	0	0	5878	1182	0.201089	3275	657	0.200611	73	13	0.178082	1478	310	0.209743
15603067	rs1440622103	T	C	intron_variant	MODIFIER	10867	0	0	2600	0	0	1013	0	0	5927	1	0.000168719	0	0	0	0	0	0	0	0	0	5969	0	0	3332	0	0	73	0	0	1493	0	0
15603124	rs1286348118	T	C	intron_variant	MODIFIER	10920	1	9.15751e-05	2598	0	0	1012	0	0	5956	0	0	0	0	0	0	0	0	0	0	0	5994	1	0.000166834	3366	0	0	69	0	0	1491	0	0
15603133	rs1002006024	T	C	intron_variant	MODIFIER	10922	0	0	2588	0	0	1017	0	0	5942	2	0.000336587	0	0	0	0	0	0	0	0	0	5998	0	0	3359	0	0	71	0	0	1494	0	0
15603162	rs1228545946	A	G	intron_variant	MODIFIER	10916	0	0	2572	0	0	1013	1	0.000987167	5919	0	0	0	0	0	0	0	0	0	0	0	5986	0	0	3364	0	0	73	0	0	1493	0	0
15603162	rs1228545946	A	T	intron_variant	MODIFIER	10916	0	0	2572	3	0.00116641	1013	0	0	5919	0	0	0	0	0	0	0	0	0	0	0	5986	0	0	3364	0	0	73	0	0	1493	0	0
15603232	rs958152736	A	C	intron_variant	MODIFIER	10866	1	9.20302e-05	2552	0	0	1015	0	0	5954	0	0	0	0	0	0	0	0	0	0	0	5958	1	0.000167842	3354	0	0	73	0	0	1481	0	0
15603251	rs1356817582	G	A	intron_variant	MODIFIER	10859	1	9.20895e-05	2546	0	0	1011	0	0	5962	0	0	0	0	0	0	0	0	0	0	0	5953	1	0.000167983	3350	0	0	73	0	0	1483	0	0
15603277	rs1206728086	G	T	intron_variant	MODIFIER	10840	0	0	2555	0	0	1003	0	0	5931	1	0.000168606	0	0	0	0	0	0	0	0	0	5941	0	0	3343	0	0	73	0	0	1483	0	0
15603325	rs988630091	T	A	intron_variant	MODIFIER	10812	1	9.24898e-05	2556	0	0	1011	0	0	5938	0	0	0	0	0	0	0	0	0	0	0	5934	0	0	3333	1	0.00030003	70	0	0	1475	0	0
15603337	rs749310974	CA	C	intron_variant	MODIFIER	10818	0	0	2559	0	0	1011	1	0.00098912	5932	0	0	0	0	0	0	0	0	0	0	0	5930	0	0	3340	0	0	70	0	0	1478	0	0
15603346	rs1179518237	G	A	intron_variant	MODIFIER	10796	1	9.26269e-05	2545	0	0	1004	0	0	5908	0	0	0	0	0	0	0	0	0	0	0	5925	1	0.000168776	3321	0	0	71	0	0	1479	0	0
15603430	rs913940326	C	A	intron_variant	MODIFIER	10865	1	9.20387e-05	2515	0	0	1016	0	0	5971	0	0	0	0	0	0	0	0	0	0	0	5945	1	0.000168209	3350	0	0	73	0	0	1497	0	0
15603440	rs143102000	C	A	intron_variant	MODIFIER	10912	0	0	2541	0	0	1023	0	0	6011	128	0.0212943	0	0	0	0	0	0	0	0	0	5978	0	0	3368	0	0	73	0	0	1493	0	0
15603466	rs987748290	A	G	intron_variant	MODIFIER	10949	1	9.13325e-05	2550	0	0	1020	0	0	6046	0	0	0	0	0	0	0	0	0	0	0	5991	1	0.000166917	3392	0	0	72	0	0	1494	0	0
15603508	rs41297301	G	T	intron_variant	MODIFIER	10868	237	0.0218071	2508	55	0.0219298	1011	0	0	5984	8	0.0013369	0	0	0	0	0	0	0	0	0	5965	80	0.0134116	3339	126	0.0377358	73	0	0	1491	31	0.0207914
15603524	rs1431828709	A	G	intron_variant	MODIFIER	10937	1	9.14328e-05	2545	0	0	1022	0	0	6019	0	0	0	0	0	0	0	0	0	0	0	5986	0	0	3377	0	0	72	1	0.0138889	1502	0	0
15603559	rs1284981850	G	A	intron_variant	MODIFIER	10856	0	0	2552	0	0	1019	0	0	5970	1	0.000167504	0	0	0	0	0	0	0	0	0	5941	0	0	3355	0	0	72	0	0	1488	0	0
15603591	rs770308843	T	C	splice_region_variant&intron_variant	LOW	10878	0	0	2563	0	0	1017	0	0	5983	1	0.00016714	0	0	0	0	0	0	0	0	0	5962	0	0	3351	0	0	72	0	0	1493	0	0
15603733	rs1319831407	C	T	intron_variant	MODIFIER	10817	1	9.24471e-05	2503	0	0	1010	0	0	5887	0	0	0	0	0	0	0	0	0	0	0	5941	1	0.000168322	3328	0	0	72	0	0	1476	0	0
15603790	rs972688961	TAGAA	T	intron_variant	MODIFIER	10846	0	0	2549	0	0	1010	0	0	5912	1	0.000169147	0	0	0	0	0	0	0	0	0	5948	0	0	3346	0	0	72	0	0	1480	0	0
15603792	rs1313332062	G	C	intron_variant	MODIFIER	10831	1	9.23276e-05	2541	0	0	1008	0	0	5896	0	0	0	0	0	0	0	0	0	0	0	5945	1	0.000168209	3336	0	0	72	0	0	1478	0	0
15603827	rs778887185	A	T	intron_variant	MODIFIER	10856	1	9.2115e-05	2578	0	0	1008	0	0	5917	0	0	0	0	0	0	0	0	0	0	0	5959	1	0.000167813	3343	0	0	72	0	0	1482	0	0
15603889	rs1009684591	T	A	intron_variant	MODIFIER	10874	1	9.19625e-05	2593	0	0	1017	0	0	5904	0	0	0	0	0	0	0	0	0	0	0	5974	0	0	3342	1	0.000299222	71	0	0	1487	0	0
15603898	rs1021441920	A	G	intron_variant	MODIFIER	10877	0	0	2606	0	0	1011	0	0	5909	1	0.000169233	0	0	0	0	0	0	0	0	0	5980	0	0	3343	0	0	72	0	0	1482	0	0
15603899	rs866994204	G	T	intron_variant	MODIFIER	10857	1	9.21065e-05	2601	0	0	1012	0	0	5893	1	0.000169693	0	0	0	0	0	0	0	0	0	5975	1	0.000167364	3334	0	0	72	0	0	1476	0	0
15603928	rs1243175260	C	T	intron_variant	MODIFIER	10844	0	0	2587	0	0	1007	0	0	5877	1	0.000170155	0	0	0	0	0	0	0	0	0	5958	0	0	3332	0	0	74	0	0	1480	0	0
15603939	rs1194020932	C	T	intron_variant	MODIFIER	10842	1	9.22339e-05	2584	0	0	1017	0	0	5890	0	0	0	0	0	0	0	0	0	0	0	5980	0	0	3313	0	0	74	0	0	1475	1	0.000677966
15603953	rs987474979	T	G	intron_variant	MODIFIER	10872	0	0	2601	0	0	1017	0	0	5922	3	0.000506586	0	0	0	0	0	0	0	0	0	5980	0	0	3337	0	0	71	0	0	1484	0	0
15603981	rs1442934248	A	G	intron_variant	MODIFIER	10861	0	0	2605	0	0	1005	0	0	5902	1	0.000169434	0	0	0	0	0	0	0	0	0	5981	0	0	3324	0	0	71	0	0	1485	0	0
15603988	rs138529167	G	A	intron_variant	MODIFIER	10832	0	0	2593	0	0	1008	0	0	5894	35	0.00593824	0	0	0	0	0	0	0	0	0	5967	0	0	3311	0	0	71	0	0	1483	0	0
15604021	rs904437278	AAAG	A	intron_variant	MODIFIER	10864	0	0	2609	0	0	1003	0	0	5919	1	0.000168947	0	0	0	0	0	0	0	0	0	5970	0	0	3336	0	0	71	0	0	1487	0	0
15604024	rs1451589888	G	A	intron_variant	MODIFIER	10836	0	0	2603	0	0	1007	6	0.00595829	5904	0	0	0	0	0	0	0	0	0	0	0	5967	0	0	3314	0	0	71	0	0	1484	0	0
15604037	rs929446255	G	A	intron_variant	MODIFIER	10829	0	0	2594	0	0	1006	0	0	5897	2	0.000339156	0	0	0	0	0	0	0	0	0	5966	0	0	3309	0	0	72	0	0	1482	0	0
15604071	rs193035703	G	T	intron_variant	MODIFIER	10801	0	0	2581	0	0	1007	0	0	5889	4	0.000679232	0	0	0	0	0	0	0	0	0	5952	0	0	3287	0	0	73	0	0	1489	0	0
15604072	rs185005111	G	T	intron_variant	MODIFIER	10812	0	0	2582	0	0	1005	0	0	5899	4	0.000678081	0	0	0	0	0	0	0	0	0	5965	0	0	3291	0	0	73	0	0	1483	0	0
15604132	rs1174387162	C	A	intron_variant	MODIFIER	10843	1	9.22254e-05	2598	0	0	997	0	0	5888	0	0	0	0	0	0	0	0	0	0	0	5972	1	0.000167448	3322	0	0	70	0	0	1479	0	0
15604136	rs992891307	G	A	intron_variant	MODIFIER	10854	0	0	2605	0	0	1011	0	0	5881	1	0.000170039	0	0	0	0	0	0	0	0	0	5973	0	0	3326	0	0	71	0	0	1484	0	0
15604137	rs1414376833	C	T	intron_variant	MODIFIER	10852	1	9.21489e-05	2606	0	0	1000	0	0	5890	0	0	0	0	0	0	0	0	0	0	0	5979	0	0	3323	0	0	71	0	0	1479	1	0.000676133
15604145	rs750718432	G	A	intron_variant	MODIFIER	10839	5	0.000461297	2599	1	0.000384763	1002	0	0	5880	0	0	0	0	0	0	0	0	0	0	0	5972	2	0.000334896	3316	3	0.000904704	71	0	0	1480	0	0
15604162	rs1046050181	C	G	intron_variant	MODIFIER	10791	1	9.26698e-05	2590	0	0	998	0	0	5847	0	0	0	0	0	0	0	0	0	0	0	5940	0	0	3315	0	0	70	0	0	1466	1	0.000682128
15604171	rs756403910	G	A	intron_variant	MODIFIER	10709	0	0	2586	0	0	985	0	0	5798	1	0.000172473	0	0	0	0	0	0	0	0	0	5906	0	0	3268	0	0	70	0	0	1465	0	0
15604181	rs920867996	T	C	intron_variant	MODIFIER	10694	1	9.35104e-05	2580	0	0	975	0	0	5759	1	0.000173641	0	0	0	0	0	0	0	0	0	5906	1	0.000169319	3262	0	0	70	0	0	1456	0	0
15604188	rs4646187	C	A	intron_variant	MODIFIER	10653	23	0.00215902	2568	9	0.00350467	973	0	0	5733	2	0.000348857	0	0	0	0	0	0	0	0	0	5887	17	0.00288772	3245	2	0.000616333	68	0	0	1453	4	0.00275292
15604209	rs749046001	C	T	intron_variant	MODIFIER	10632	0	0	2570	0	0	994	0	0	5749	1	0.000173943	0	0	0	0	0	0	0	0	0	5883	0	0	3228	0	0	72	0	0	1449	0	0
15604259	rs1345693472	G	A	intron_variant	MODIFIER	10757	0	0	2591	0	0	1001	0	0	5886	1	0.000169895	0	0	0	0	0	0	0	0	0	5957	0	0	3266	0	0	71	0	0	1463	0	0
15604308	rs1202906722	G	A	intron_variant	MODIFIER	10870	1	9.19963e-05	2603	0	0	1013	0	0	5927	0	0	0	0	0	0	0	0	0	0	0	6001	1	0.000166639	3315	0	0	72	0	0	1482	0	0
15604317	rs1261059366	G	A	intron_variant	MODIFIER	10864	0	0	2597	0	0	1009	0	0	5913	1	0.000169119	0	0	0	0	0	0	0	0	0	5998	0	0	3308	0	0	71	0	0	1487	0	0
15604350	rs141605946	C	T	intron_variant	MODIFIER	10793	15	0.00138979	2594	4	0.00154202	1003	0	0	5891	3	0.000509251	0	0	0	0	0	0	0	0	0	5955	13	0.00218304	3287	1	0.000304229	73	0	0	1478	1	0.00067659
15604351	rs188895175	G	A	intron_variant	MODIFIER	10821	0	0	2589	0	0	1008	0	0	5901	39	0.00660905	0	0	0	0	0	0	0	0	0	5966	0	0	3299	0	0	72	0	0	1484	0	0
15604358	rs917390584	C	T	intron_variant	MODIFIER	10742	0	0	2550	0	0	1000	0	0	5879	4	0.000680388	0	0	0	0	0	0	0	0	0	5944	0	0	3252	0	0	70	0	0	1476	0	0
15604359	rs949170498	G	A	intron_variant	MODIFIER	10770	0	0	2547	0	0	1005	0	0	5870	6	0.00102215	0	0	0	0	0	0	0	0	0	5946	0	0	3275	0	0	71	0	0	1478	0	0
15604363	rs1201154685	C	A	intron_variant	MODIFIER	10725	1	9.32401e-05	2547	0	0	1005	0	0	5856	0	0	0	0	0	0	0	0	0	0	0	5953	0	0	3220	1	0.000310559	74	0	0	1478	0	0
15604425	rs1378221543	A	G	intron_variant	MODIFIER	10915	1	9.1617e-05	2604	0	0	1017	0	0	5937	0	0	0	0	0	0	0	0	0	0	0	6006	1	0.0001665	3337	0	0	74	0	0	1498	0	0
15604426	rs372812138	C	T	intron_variant	MODIFIER	10889	0	0	2594	0	0	1012	12	0.0118577	5919	0	0	0	0	0	0	0	0	0	0	0	5990	0	0	3330	0	0	74	0	0	1495	0	0
15604440	rs1174816575	T	C	intron_variant	MODIFIER	10917	1	9.16003e-05	2599	0	0	1023	0	0	5935	0	0	0	0	0	0	0	0	0	0	0	6005	1	0.000166528	3338	0	0	74	0	0	1500	0	0
15604454	rs1414667472	A	G	intron_variant	MODIFIER	10950	0	0	2603	1	0.000384172	1020	0	0	5963	0	0	0	0	0	0	0	0	0	0	0	6017	0	0	3362	0	0	73	0	0	1498	0	0
15604467	rs1458152725	C	T	intron_variant	MODIFIER	10909	0	0	2599	0	0	1010	0	0	5955	1	0.000167926	0	0	0	0	0	0	0	0	0	5983	0	0	3353	0	0	74	0	0	1499	0	0
15604516	rs1383845478	A	G	intron_variant	MODIFIER	10922	0	0	2606	0	0	1011	0	0	5971	0	0	0	0	0	0	0	0	0	0	0	5997	0	0	3352	0	0	74	0	0	1499	0	0
15604532	rs769369787	G	T	intron_variant	MODIFIER	10861	7	0.000644508	2584	0	0	1005	0	0	5899	0	0	0	0	0	0	0	0	0	0	0	5968	4	0.000670241	3333	1	0.00030003	73	0	0	1487	2	0.00134499
15604582	rs755766792	TAAATC	T	intron_variant	MODIFIER	10778	30	0.00278345	2566	38	0.014809	988	0	0	5825	3	0.000515021	0	0	0	0	0	0	0	0	0	5916	14	0.00236646	3310	14	0.00422961	71	1	0.0140845	1481	1	0.000675219
15604598	rs894277328	T	C	intron_variant	MODIFIER	10769	3	0.000278577	2579	0	0	993	0	0	5794	0	0	0	0	0	0	0	0	0	0	0	5921	0	0	3309	3	0.000906618	71	0	0	1468	0	0
15604607	rs181620291	G	C	intron_variant	MODIFIER	10788	0	0	2572	0	0	993	0	0	5793	39	0.00673226	0	0	0	0	0	0	0	0	0	5930	0	0	3305	0	0	70	0	0	1483	0	0
15604621	rs1024433306	A	T	intron_variant	MODIFIER	10789	0	0	2583	0	0	989	0	0	5807	1	0.000172206	0	0	0	0	0	0	0	0	0	5937	0	0	3302	0	0	73	0	0	1477	0	0
15604691	rs993933079	T	C	intron_variant	MODIFIER	10879	0	0	2607	0	0	1006	3	0.00298211	5904	0	0	0	0	0	0	0	0	0	0	0	5999	0	0	3314	0	0	72	0	0	1494	0	0
15604695	rs749600935	G	A	intron_variant	MODIFIER	10873	1	9.19709e-05	2604	0	0	1006	0	0	5905	1	0.000169348	0	0	0	0	0	0	0	0	0	5976	1	0.000167336	3328	0	0	73	0	0	1496	0	0
15604765	rs1485026452	G	A	intron_variant	MODIFIER	10884	1	9.1878e-05	2605	0	0	993	0	0	5912	0	0	0	0	0	0	0	0	0	0	0	5974	1	0.000167392	3347	0	0	71	0	0	1492	0	0
15604773	rs1211814536	T	C	intron_variant	MODIFIER	10886	0	0	2607	0	0	998	1	0.001002	5928	0	0	0	0	0	0	0	0	0	0	0	5983	0	0	3345	0	0	72	0	0	1486	0	0
15604797	rs1167605968	A	G	intron_variant	MODIFIER	10887	1	9.18527e-05	2608	1	0.000383436	1007	0	0	5907	0	0	0	0	0	0	0	0	0	0	0	5984	0	0	3352	1	0.000298329	73	0	0	1478	0	0
15604799	rs774691390	G	C	intron_variant	MODIFIER	10852	1	9.21489e-05	2597	0	0	1003	0	0	5891	0	0	0	0	0	0	0	0	0	0	0	5962	0	0	3337	0	0	73	0	0	1480	1	0.000675676
15604808	rs56700224	G	T	intron_variant	MODIFIER	10848	3	0.000276549	2593	0	0	995	0	0	5851	543	0.0928046	0	0	0	0	0	0	0	0	0	5968	2	0.000335121	3328	0	0	73	0	0	1479	1	0.000676133
15604865	rs1514279	G	A	intron_variant	MODIFIER	10689	6748	0.631303	2612	1764	0.675345	996	994	0.997992	5828	4488	0.770075	0	0	0	0	0	0	0	0	0	5854	3693	0.630851	3288	2110	0.641727	72	53	0.736111	1475	892	0.604746
15604946	rs1473189741	C	A	intron_variant	MODIFIER	10825	1	9.23788e-05	2613	0	0	984	0	0	5865	0	0	0	0	0	0	0	0	0	0	0	5950	1	0.000168067	3314	0	0	70	0	0	1491	0	0
15604954	rs1158958349	T	C	intron_variant	MODIFIER	10830	1	9.23361e-05	2613	0	0	989	0	0	5864	0	0	0	0	0	0	0	0	0	0	0	5959	0	0	3308	1	0.000302297	71	0	0	1492	0	0
15605011	rs762382465	A	G	intron_variant	MODIFIER	10825	0	0	2609	0	0	999	0	0	5863	7	0.00119393	0	0	0	0	0	0	0	0	0	5959	0	0	3318	0	0	71	0	0	1477	0	0
15605013	rs181522566	T	C	intron_variant	MODIFIER	10813	0	0	2605	0	0	999	1	0.001001	5838	0	0	0	0	0	0	0	0	0	0	0	5946	0	0	3321	0	0	72	0	0	1474	0	0
15605034	rs1390844510	T	C	intron_variant	MODIFIER	10829	0	0	2606	0	0	1003	1	0.000997009	5871	0	0	0	0	0	0	0	0	0	0	0	5951	0	0	3326	0	0	72	0	0	1480	0	0
15605045	rs1403869436	T	C	intron_variant	MODIFIER	10809	0	0	2604	0	0	998	0	0	5853	1	0.000170853	0	0	0	0	0	0	0	0	0	5944	0	0	3313	0	0	73	0	0	1479	0	0
15605074	rs1300708342	C	T	intron_variant	MODIFIER	10801	0	0	2595	0	0	1002	0	0	5835	1	0.00017138	0	0	0	0	0	0	0	0	0	5943	0	0	3300	0	0	73	0	0	1485	0	0
15605117	rs72614598	A	C	intron_variant	MODIFIER	10820	9	0.000831793	2601	18	0.00692042	991	90	0.0908174	5849	13	0.0022226	0	0	0	0	0	0	0	0	0	5958	1	0.000167842	3305	7	0.002118	74	0	0	1483	1	0.000674309
15605190	rs750293640	C	T	intron_variant	MODIFIER	10871	0	0	2638	0	0	1009	0	0	5941	2	0.000336644	0	0	0	0	0	0	0	0	0	5971	0	0	3337	0	0	73	0	0	1490	0	0
15605208	rs1247273467	C	A	intron_variant	MODIFIER	10889	1	9.18358e-05	2637	0	0	1007	0	0	5944	0	0	0	0	0	0	0	0	0	0	0	5983	1	0.00016714	3343	0	0	73	0	0	1490	0	0
15605224	rs945327690	C	T	intron_variant	MODIFIER	10885	0	0	2632	0	0	1008	0	0	5946	2	0.000336361	0	0	0	0	0	0	0	0	0	5984	0	0	3340	0	0	71	0	0	1490	0	0
15605247	rs911758673	C	T	intron_variant	MODIFIER	10864	1	9.20471e-05	2630	0	0	1001	0	0	5942	0	0	0	0	0	0	0	0	0	0	0	5958	1	0.000167842	3344	0	0	73	0	0	1489	0	0
15605309	rs1220407341	T	C	intron_variant	MODIFIER	10845	1	9.22084e-05	2615	0	0	1002	0	0	5920	0	0	0	0	0	0	0	0	0	0	0	5956	1	0.000167898	3330	0	0	73	0	0	1486	0	0
15605333	rs1276841084	C	T	intron_variant	MODIFIER	10815	2	0.000184928	2598	0	0	991	0	0	5877	0	0	0	0	0	0	0	0	0	0	0	5943	2	0.00033653	3314	0	0	73	0	0	1485	0	0
15605335	rs754049423	G	A	intron_variant	MODIFIER	10827	0	0	2605	0	0	992	1	0.00100806	5887	0	0	0	0	0	0	0	0	0	0	0	5954	0	0	3316	0	0	73	0	0	1484	0	0
15605341	rs191099160	G	A	intron_variant	MODIFIER	10814	0	0	2603	0	0	987	0	0	5876	37	0.0062968	0	0	0	0	0	0	0	0	0	5945	0	0	3311	0	0	72	0	0	1486	0	0
15605401	rs1248868301	T	G	intron_variant	MODIFIER	10854	0	0	2604	0	0	1000	0	0	5909	1	0.000169233	0	0	0	0	0	0	0	0	0	5966	0	0	3324	0	0	72	0	0	1492	0	0
15605414	rs1425867778	T	C	intron_variant	MODIFIER	10853	0	0	2619	0	0	1005	0	0	5923	1	0.000168833	0	0	0	0	0	0	0	0	0	5970	0	0	3320	0	0	70	0	0	1493	0	0
15605447	rs758094072	C	T	intron_variant	MODIFIER	10787	1	9.27042e-05	2610	0	0	994	0	0	5826	1	0.000171644	0	0	0	0	0	0	0	0	0	5939	1	0.000168379	3303	0	0	70	0	0	1475	0	0
15605448	rs1385520607	G	A	intron_variant	MODIFIER	10780	0	0	2598	0	0	991	1	0.00100908	5799	0	0	0	0	0	0	0	0	0	0	0	5926	0	0	3306	0	0	70	0	0	1478	0	0
15605474	rs1354977892	CT	C	intron_variant	MODIFIER	10726	0	0	2581	0	0	988	0	0	5770	0	0	0	0	0	0	0	0	0	0	0	5897	0	0	3283	0	0	72	0	0	1474	0	0
15605496	.	G	C	intron_variant	MODIFIER	10749	1	9.30319e-05	2592	0	0	990	0	0	5797	0	0	0	0	0	0	0	0	0	0	0	5906	1	0.000169319	3299	0	0	72	0	0	1472	0	0
15605576	rs1423580072	C	T	intron_variant	MODIFIER	10803	0	0	2580	0	0	1001	0	0	5892	1	0.000169722	0	0	0	0	0	0	0	0	0	5949	0	0	3309	0	0	70	0	0	1475	0	0
15605589	rs1161157603	T	C	intron_variant	MODIFIER	10851	0	0	2584	1	0.000386997	1006	0	0	5926	0	0	0	0	0	0	0	0	0	0	0	5965	0	0	3333	0	0	71	0	0	1482	0	0
15605601	rs4646141	G	A	intron_variant	MODIFIER	10828	3	0.000277059	2574	0	0	1001	0	0	5884	352	0.0598232	0	0	0	0	0	0	0	0	0	5946	3	0.000504541	3325	0	0	73	0	0	1484	0	0
15605607	rs1024545200	C	A	intron_variant	MODIFIER	10858	0	0	2583	0	0	1006	0	0	5922	2	0.000337724	0	0	0	0	0	0	0	0	0	5966	0	0	3333	0	0	73	0	0	1486	0	0
15605632	rs1297475871	C	G	intron_variant	MODIFIER	10849	0	0	2573	0	0	993	0	0	5926	3	0.000506244	0	0	0	0	0	0	0	0	0	5963	0	0	3324	0	0	73	0	0	1489	0	0
15605668	rs1371074149	T	C	intron_variant	MODIFIER	10871	0	0	2579	0	0	1005	0	0	5930	1	0.000168634	0	0	0	0	0	0	0	0	0	5989	0	0	3319	0	0	73	0	0	1490	0	0
15605670	rs1397635262	T	C	intron_variant	MODIFIER	10869	1	9.20048e-05	2546	0	0	1010	0	0	5937	0	0	0	0	0	0	0	0	0	0	0	5990	1	0.000166945	3314	0	0	74	0	0	1491	0	0
15605700	rs1313126651	T	A	intron_variant	MODIFIER	10943	1	9.13826e-05	2603	0	0	1008	0	0	5974	0	0	0	0	0	0	0	0	0	0	0	5999	0	0	3370	0	0	73	0	0	1501	1	0.000666223
15605732	rs181796402	G	T	intron_variant	MODIFIER	10857	0	0	2576	0	0	1005	0	0	5894	39	0.0066169	0	0	0	0	0	0	0	0	0	5965	0	0	3334	0	0	72	0	0	1486	0	0
15605774	rs978132971	G	A	intron_variant	MODIFIER	10866	1	9.20302e-05	2571	0	0	998	0	0	5899	0	0	0	0	0	0	0	0	0	0	0	5963	1	0.000167701	3346	0	0	73	0	0	1484	0	0
15605800	rs935716810	G	T	intron_variant	MODIFIER	10833	2	0.000184621	2562	0	0	998	0	0	5876	0	0	0	0	0	0	0	0	0	0	0	5956	1	0.000167898	3325	1	0.000300752	71	0	0	1481	0	0
15605814	rs1204459383	G	C	intron_variant	MODIFIER	10842	0	0	2582	0	0	1012	1	0.000988142	5879	0	0	0	0	0	0	0	0	0	0	0	5957	0	0	3334	0	0	72	0	0	1479	0	0
15605847	rs367784090	G	A	intron_variant	MODIFIER	80626	0	0	17735	0	0	11643	0	0	17230	7	0.000406268	12824	0	0	1940	0	0	18694	0	0	28707	0	0	3491	0	0	6735	0	0	21059	0	0
15605852	rs4646140	C	T	intron_variant	MODIFIER	81018	32	0.000394974	17783	6	0.000337401	11668	292	0.0250257	17116	2075	0.121232	12991	804	0.061889	1941	1	0.000515198	18735	3	0.000160128	28893	7	0.000242273	3496	0	0	6751	11	0.00162939	21202	10	0.000471654
15605891	rs200745906	G	A	missense_variant	MODERATE	87442	11	0.000125798	18330	0	0	13315	0	0	18087	0	0	16043	0	0	1969	0	0	19060	0	0	32921	8	0.000243006	3495	0	0	6993	0	0	23004	3	0.000130412
15605902	rs1161338919	A	G	missense_variant	MODERATE	88772	0	0	18414	0	0	13688	0	0	18283	2	0.000109391	16826	0	0	1973	0	0	19111	0	0	33797	0	0	3520	0	0	7029	0	0	23342	0	0
15605908	rs745514718	C	T	missense_variant	MODERATE	88876	0	0	18425	0	0	13707	5	0.000364777	18289	0	0	17030	0	0	1976	0	0	19120	0	0	33866	0	0	3511	0	0	7036	0	0	23367	0	0
15606074	rs1181295014	A	G	intron_variant	MODIFIER	10874	0	0	2572	0	0	1013	0	0	5929	0	0	0	0	0	0	0	0	0	0	0	5973	0	0	3337	0	0	72	0	0	1492	0	0
15606082	rs897617186	C	A	intron_variant	MODIFIER	10839	1	9.22594e-05	2567	0	0	1007	0	0	5901	0	0	0	0	0	0	0	0	0	0	0	5961	1	0.000167757	3323	0	0	72	0	0	1483	0	0
15606091	rs755820352	T	C	intron_variant	MODIFIER	10876	3	0.000275837	2584	0	0	1014	0	0	5956	0	0	0	0	0	0	0	0	0	0	0	5976	1	0.000167336	3339	1	0.000299491	70	0	0	1491	1	0.000670691
15606093	rs1169126653	ATTC	A	intron_variant	MODIFIER	10880	1	9.19118e-05	2579	0	0	1014	0	0	5964	0	0	0	0	0	0	0	0	0	0	0	5973	1	0.00016742	3344	0	0	70	0	0	1493	0	0
15606133	rs1352733013	C	T	intron_variant	MODIFIER	10794	0	0	2557	1	0.000391083	994	0	0	5921	0	0	0	0	0	0	0	0	0	0	0	5925	0	0	3324	0	0	72	0	0	1473	0	0
15606141	rs34161673	CT	C	intron_variant	MODIFIER	10839	110	0.0101485	2560	17	0.00664062	998	0	0	5950	4	0.000672269	0	0	0	0	0	0	0	0	0	5948	66	0.0110962	3334	31	0.00929814	73	0	0	1484	13	0.00876011
15606181	rs1001736074	A	G	intron_variant	MODIFIER	10876	0	0	2573	0	0	1007	0	0	5929	6	0.00101198	0	0	0	0	0	0	0	0	0	5959	0	0	3355	0	0	73	0	0	1489	0	0
15606225	rs1450728798	A	T	intron_variant	MODIFIER	10860	1	9.2081e-05	2568	0	0	998	0	0	5890	0	0	0	0	0	0	0	0	0	0	0	5939	0	0	3358	0	0	74	1	0.0135135	1489	0	0
15606231	rs369279052	T	C	intron_variant	MODIFIER	10828	0	0	2564	0	0	988	5	0.00506073	5885	0	0	0	0	0	0	0	0	0	0	0	5924	0	0	3348	0	0	73	0	0	1483	0	0
15606253	rs1366188225	C	T	intron_variant	MODIFIER	10820	0	0	2554	0	0	1008	0	0	5872	0	0	0	0	0	0	0	0	0	0	0	5929	0	0	3337	0	0	73	0	0	1481	0	0
15606255	rs1214100283	A	G	intron_variant	MODIFIER	10830	1	9.23361e-05	2556	0	0	1009	0	0	5879	0	0	0	0	0	0	0	0	0	0	0	5941	0	0	3334	1	0.00029994	73	0	0	1482	0	0
15606353	rs1018588627	G	A	intron_variant	MODIFIER	10770	3	0.000278552	2532	0	0	1011	0	0	5851	1	0.000170911	0	0	0	0	0	0	0	0	0	5915	2	0.000338123	3308	0	0	72	0	0	1475	1	0.000677966
15606370	rs1262909039	A	G	intron_variant	MODIFIER	10819	1	9.243e-05	2550	0	0	1003	0	0	5882	0	0	0	0	0	0	0	0	0	0	0	5953	1	0.000167983	3318	0	0	73	0	0	1475	0	0
15606411	rs1460211513	G	A	intron_variant	MODIFIER	10799	1	9.26012e-05	2559	0	0	1003	0	0	5846	0	0	0	0	0	0	0	0	0	0	0	5939	1	0.000168379	3304	0	0	74	0	0	1482	0	0
15606430	rs965985651	T	A	intron_variant	MODIFIER	10843	2	0.000184451	2579	0	0	999	0	0	5895	0	0	0	0	0	0	0	0	0	0	0	5960	0	0	3326	2	0.000601323	74	0	0	1483	0	0
15606437	rs4646139	C	A	intron_variant	MODIFIER	10835	0	0	2587	0	0	988	0	0	5875	4	0.000680851	0	0	0	0	0	0	0	0	0	5951	0	0	3321	0	0	74	0	0	1489	0	0
15606448	rs1485974190	A	G	intron_variant	MODIFIER	10845	1	9.22084e-05	2595	0	0	990	0	0	5906	0	0	0	0	0	0	0	0	0	0	0	5952	0	0	3338	0	0	74	0	0	1481	1	0.000675219
15606520	rs985000323	T	C	intron_variant	MODIFIER	10906	0	0	2606	2	0.00076746	1008	0	0	5973	0	0	0	0	0	0	0	0	0	0	0	5970	0	0	3364	0	0	73	0	0	1499	0	0
15606573	rs4646138	C	T	intron_variant	MODIFIER	10841	0	0	2575	0	0	1005	0	0	5828	415	0.071208	0	0	0	0	0	0	0	0	0	5947	0	0	3328	0	0	72	0	0	1494	0	0
15606575	rs940729841	T	A	intron_variant	MODIFIER	10886	2	0.000183722	2591	0	0	1013	0	0	5893	0	0	0	0	0	0	0	0	0	0	0	5966	2	0.000335233	3350	0	0	72	0	0	1498	0	0
15606586	rs1176987636	T	C	intron_variant	MODIFIER	10847	0	0	2600	0	0	1011	0	0	5864	1	0.000170532	0	0	0	0	0	0	0	0	0	5951	0	0	3333	0	0	72	0	0	1491	0	0
15606715	rs4646137	C	T	intron_variant	MODIFIER	10885	1	9.18695e-05	2612	0	0	1005	0	0	5895	131	0.0222222	0	0	0	0	0	0	0	0	0	5982	0	0	3337	0	0	73	0	0	1493	1	0.000669792
15606747	rs765082657	C	G	intron_variant	MODIFIER	10900	0	0	2616	0	0	998	0	0	5922	9	0.00151976	0	0	0	0	0	0	0	0	0	5984	0	0	3351	0	0	74	0	0	1491	0	0
15606773	rs1346062274	G	A	intron_variant	MODIFIER	10862	1	9.20641e-05	2607	0	0	992	0	0	5906	0	0	0	0	0	0	0	0	0	0	0	5972	0	0	3338	1	0.000299581	74	0	0	1478	0	0
15606788	rs866169588	C	A	intron_variant	MODIFIER	10858	1	9.2098e-05	2616	0	0	1004	0	0	5873	0	0	0	0	0	0	0	0	0	0	0	5955	1	0.000167926	3341	0	0	74	0	0	1488	0	0
15606841	rs1287221351	A	C	intron_variant	MODIFIER	10847	1	9.21914e-05	2594	0	0	995	0	0	5874	0	0	0	0	0	0	0	0	0	0	0	5959	1	0.000167813	3323	0	0	74	0	0	1491	0	0
15606879	rs1369734659	A	G	intron_variant	MODIFIER	10855	0	0	2608	0	0	994	0	0	5899	0	0	0	0	0	0	0	0	0	0	0	5969	0	0	3318	0	0	74	0	0	1494	0	0
15606895	rs190342052	G	T	intron_variant	MODIFIER	10834	0	0	2602	0	0	1000	0	0	5897	7	0.00118704	0	0	0	0	0	0	0	0	0	5979	0	0	3290	0	0	72	0	0	1493	0	0
15606952	rs760828229	A	G	intron_variant	MODIFIER	10836	14	0.00129199	2622	0	0	995	0	0	5895	1	0.000169635	0	0	0	0	0	0	0	0	0	5970	13	0.00217755	3307	0	0	73	0	0	1486	1	0.000672948
15606980	rs764448370	G	A	intron_variant	MODIFIER	10786	19	0.00176154	2606	19	0.00729087	988	0	0	5827	0	0	0	0	0	0	0	0	0	0	0	5923	8	0.00135067	3304	8	0.00242131	72	0	0	1487	3	0.00201748
15606980	rs764448370	G	C	intron_variant	MODIFIER	10786	0	0	2606	0	0	988	0	0	5827	1	0.000171615	0	0	0	0	0	0	0	0	0	5923	0	0	3304	0	0	72	0	0	1487	0	0
15607010	rs1269141627	G	C	intron_variant	MODIFIER	10726	1	9.32314e-05	2561	0	0	975	0	0	5789	0	0	0	0	0	0	0	0	0	0	0	5922	1	0.000168862	3256	0	0	73	0	0	1475	0	0
15607155	rs182858184	G	A	intron_variant	MODIFIER	10811	8	0.000739987	2612	0	0	987	0	0	5867	3	0.000511335	0	0	0	0	0	0	0	0	0	5948	8	0.00134499	3302	0	0	71	0	0	1490	0	0
15607174	rs751467781	C	A	intron_variant	MODIFIER	10819	0	0	2614	0	0	994	0	0	5883	1	0.000169981	0	0	0	0	0	0	0	0	0	5949	0	0	3304	0	0	72	0	0	1494	0	0
15607182	rs1239870791	T	G	intron_variant	MODIFIER	10827	1	9.23617e-05	2629	0	0	999	0	0	5893	2	0.000339386	0	0	0	0	0	0	0	0	0	5949	1	0.000168095	3310	0	0	70	0	0	1498	0	0
15607199	rs756768276	TG	T	intron_variant	MODIFIER	10843	0	0	2612	0	0	999	0	0	5882	2	0.00034002	0	0	0	0	0	0	0	0	0	5965	0	0	3310	0	0	72	0	0	1496	0	0
15607209	rs1032893471	A	C	intron_variant	MODIFIER	10839	0	0	2621	0	0	1007	0	0	5882	2	0.00034002	0	0	0	0	0	0	0	0	0	5959	0	0	3313	0	0	71	0	0	1496	0	0
15607223	rs780725706	T	G	intron_variant	MODIFIER	10817	0	0	2611	0	0	1005	0	0	5874	2	0.000340483	0	0	0	0	0	0	0	0	0	5952	0	0	3301	0	0	72	0	0	1492	0	0
15607276	rs562848719	C	T	intron_variant	MODIFIER	10764	1	9.29023e-05	2588	0	0	993	0	0	5860	1	0.000170648	0	0	0	0	0	0	0	0	0	5945	1	0.000168209	3268	0	0	73	0	0	1478	0	0
15607277	rs1408391722	G	A	intron_variant	MODIFIER	10752	1	9.3006e-05	2586	0	0	986	0	0	5839	0	0	0	0	0	0	0	0	0	0	0	5932	0	0	3265	0	0	71	0	0	1484	1	0.000673854
15607282	rs868731794	T	A	intron_variant	MODIFIER	10767	1	9.28764e-05	2598	0	0	1001	0	0	5878	0	0	0	0	0	0	0	0	0	0	0	5934	1	0.00016852	3276	0	0	73	0	0	1484	0	0
15607289	rs981511689	A	C	intron_variant	MODIFIER	10787	0	0	2605	0	0	1003	0	0	5889	1	0.000169808	0	0	0	0	0	0	0	0	0	5943	0	0	3283	0	0	72	0	0	1489	0	0
15607308	rs1351816869	T	C	intron_variant	MODIFIER	10767	1	9.28764e-05	2583	0	0	999	0	0	5889	0	0	0	0	0	0	0	0	0	0	0	5949	1	0.000168095	3267	0	0	73	0	0	1478	0	0
15607467	rs771188220	C	T	splice_region_variant&synonymous_variant	LOW	91918	0	0	18410	0	0	14719	0	0	18944	2	0.000105574	18528	0	0	1979	0	0	19138	0	0	36367	0	0	3393	0	0	7079	0	0	23962	0	0
15607508	rs372272603	G	A	missense_variant	MODERATE	92086	64	0.000695002	18355	0	0	14813	0	0	18806	3	0.000159524	19044	3	0.00015753	1982	0	0	19161	2	0.000104379	36532	43	0.00117705	3219	1	0.000310655	7104	0	0	24088	18	0.00074726
15607515	rs753164828	G	T	missense_variant	MODERATE	92109	3	3.25701e-05	18327	0	0	14813	0	0	18822	0	0	19053	0	0	1982	0	0	19163	1	5.21839e-05	36546	2	5.47256e-05	3218	0	0	7103	0	0	24097	0	0
15607532	rs148771870	C	T	missense_variant	MODERATE	92062	179	0.00194434	18298	29	0.00158487	14822	0	0	18849	5	0.000265266	19029	37	0.0019444	1982	1	0.000504541	19161	40	0.00208757	36544	71	0.00194286	3177	0	0	7102	7	0.000985638	24096	60	0.00249004
15607546	rs142443432	T	C	missense_variant	MODERATE	91862	58	0.000631382	18177	0	0	14789	0	0	18779	2	0.000106502	18941	0	0	1982	0	0	19160	6	0.000313152	36430	33	0.000905847	3153	3	0.000951475	7097	3	0.000422714	24040	13	0.000540765
15607572	rs1214041216	C	T	synonymous_variant	LOW	87736	2	2.27957e-05	17789	0	0	13742	0	0	18497	0	0	15564	0	0	1946	0	0	18820	0	0	34129	2	5.86012e-05	3158	0	0	6915	0	0	22768	0	0
15607575	rs1416468883	A	G	synonymous_variant	LOW	10163	0	0	2141	0	0	974	0	0	5590	1	0.000178891	0	0	0	0	0	0	0	0	0	5773	0	0	2885	0	0	73	0	0	1432	0	0
15607590	rs779739108	T	G	intron_variant	MODIFIER	87568	1	1.14197e-05	17678	0	0	13735	1	7.28067e-05	18468	0	0	15709	1	6.36578e-05	1945	0	0	18798	0	0	34046	0	0	3217	0	0	6875	0	0	22687	1	4.40781e-05
15607592	rs768650734	T	C	intron_variant	MODIFIER	87550	2	2.28441e-05	17636	0	0	13716	0	0	18490	0	0	15712	0	0	1947	0	0	18793	0	0	34036	1	2.93807e-05	3218	0	0	6874	0	0	22682	1	4.40878e-05
15607650	rs971249	T	C	intron_variant	MODIFIER	10194	6401	0.627918	2360	1582	0.670339	966	964	0.99793	5608	4302	0.767118	0	0	0	0	0	0	0	0	0	5721	3595	0.628387	2976	1893	0.636089	73	53	0.726027	1424	860	0.603933
15607663	rs1489847852	C	T	intron_variant	MODIFIER	10484	1	9.53834e-05	2446	0	0	982	0	0	5751	0	0	0	0	0	0	0	0	0	0	0	5841	0	0	3104	0	0	74	0	0	1465	1	0.000682594
15607684	rs772522210	A	G	intron_variant	MODIFIER	10600	0	0	2487	0	0	998	0	0	5781	2	0.000345961	0	0	0	0	0	0	0	0	0	5876	0	0	3179	0	0	73	0	0	1472	0	0
15607713	rs1233256044	A	T	intron_variant	MODIFIER	10628	0	0	2507	0	0	993	0	0	5801	1	0.000172384	0	0	0	0	0	0	0	0	0	5887	0	0	3203	0	0	72	0	0	1466	0	0
15607715	rs187474513	A	G	intron_variant	MODIFIER	10646	0	0	2513	0	0	999	1	0.001001	5789	0	0	0	0	0	0	0	0	0	0	0	5890	0	0	3215	0	0	71	0	0	1470	0	0
15607715	rs187474513	A	T	intron_variant	MODIFIER	10646	0	0	2513	0	0	999	0	0	5789	62	0.01071	0	0	0	0	0	0	0	0	0	5890	0	0	3215	0	0	71	0	0	1470	0	0
15607777	rs776766777	T	C	intron_variant	MODIFIER	10718	0	0	2525	0	0	989	0	0	5829	3	0.000514668	0	0	0	0	0	0	0	0	0	5915	0	0	3265	0	0	71	0	0	1467	0	0
15607854	rs1416279134	C	T	intron_variant	MODIFIER	10741	0	0	2504	0	0	989	1	0.00101112	5818	0	0	0	0	0	0	0	0	0	0	0	5881	0	0	3317	0	0	70	0	0	1473	0	0
15607886	rs1425510815	A	T	intron_variant	MODIFIER	10795	1	9.26355e-05	2524	0	0	1005	0	0	5864	0	0	0	0	0	0	0	0	0	0	0	5911	1	0.000169176	3329	0	0	72	0	0	1483	0	0
15607901	rs1163033926	GTA	G	intron_variant	MODIFIER	10698	0	0	2477	0	0	981	1	0.00101937	5783	0	0	0	0	0	0	0	0	0	0	0	5874	0	0	3279	0	0	73	0	0	1472	0	0
15607912	rs928741886	G	T	intron_variant	MODIFIER	10704	0	0	2499	0	0	991	0	0	5780	3	0.000519031	0	0	0	0	0	0	0	0	0	5882	0	0	3280	0	0	73	0	0	1469	0	0
15607960	rs1432173235	T	C	intron_variant	MODIFIER	10820	0	0	2542	0	0	1010	0	0	5888	1	0.000169837	0	0	0	0	0	0	0	0	0	5934	0	0	3336	0	0	71	0	0	1479	0	0
15608007	rs1330074114	T	TC	intron_variant	MODIFIER	10697	0	0	2521	0	0	986	0	0	5782	1	0.000172951	0	0	0	0	0	0	0	0	0	5890	0	0	3270	0	0	69	0	0	1468	0	0
15608014	rs1042343818	C	A	intron_variant	MODIFIER	10739	0	0	2537	0	0	986	0	0	5833	1	0.000171438	0	0	0	0	0	0	0	0	0	5897	0	0	3301	0	0	70	0	0	1471	0	0
15608027	rs1440553517	C	G	intron_variant	MODIFIER	10727	0	0	2528	0	0	980	0	0	5804	0	0	0	0	0	0	0	0	0	0	0	5891	0	0	3299	0	0	69	0	0	1468	0	0
15608093	rs1286292961	T	C	intron_variant	MODIFIER	10770	0	0	2558	1	0.00039093	977	0	0	5806	0	0	0	0	0	0	0	0	0	0	0	5911	0	0	3309	0	0	72	0	0	1478	0	0
15608121	rs1384609771	C	T	intron_variant	MODIFIER	10825	1	9.23788e-05	2583	0	0	990	0	0	5850	0	0	0	0	0	0	0	0	0	0	0	5937	1	0.000168435	3324	0	0	72	0	0	1492	0	0
15608139	rs1041208939	T	C	intron_variant	MODIFIER	10834	0	0	2592	0	0	999	0	0	5898	1	0.000169549	0	0	0	0	0	0	0	0	0	5952	0	0	3322	0	0	70	0	0	1490	0	0
15608175	rs762760661	C	G	intron_variant	MODIFIER	10804	0	0	2615	0	0	1001	2	0.001998	5864	0	0	0	0	0	0	0	0	0	0	0	5938	0	0	3313	0	0	73	0	0	1480	0	0
15608246	rs1050131150	T	C	intron_variant	MODIFIER	10734	0	0	2577	0	0	990	0	0	5797	8	0.00138002	0	0	0	0	0	0	0	0	0	5903	0	0	3284	0	0	74	0	0	1473	0	0
15608265	rs1168567121	A	G	intron_variant	MODIFIER	10731	1	9.3188e-05	2571	0	0	984	0	0	5795	0	0	0	0	0	0	0	0	0	0	0	5893	1	0.000169693	3295	0	0	73	0	0	1470	0	0
15608269	rs1396466729	T	C	intron_variant	MODIFIER	10827	0	0	2595	0	0	1000	0	0	5889	0	0	0	0	0	0	0	0	0	0	0	5942	0	0	3328	0	0	73	0	0	1484	0	0
15608314	rs1336589814	G	A	intron_variant	MODIFIER	10742	0	0	2579	0	0	987	1	0.00101317	5810	0	0	0	0	0	0	0	0	0	0	0	5914	0	0	3278	0	0	72	0	0	1478	0	0
15608329	rs1407210542	G	A	intron_variant	MODIFIER	10756	0	0	2580	0	0	989	0	0	5827	1	0.000171615	0	0	0	0	0	0	0	0	0	5912	0	0	3294	0	0	71	0	0	1479	0	0
15608338	rs923383465	C	G	intron_variant	MODIFIER	10802	0	0	2581	0	0	997	0	0	5845	1	0.000171086	0	0	0	0	0	0	0	0	0	5938	0	0	3303	0	0	74	0	0	1487	0	0
15608350	rs757217310	T	C	intron_variant	MODIFIER	10808	2	0.000185048	2587	0	0	996	0	0	5882	0	0	0	0	0	0	0	0	0	0	0	5945	1	0.000168209	3298	0	0	73	1	0.0136986	1492	0	0
15608386	rs2158083	C	T	intron_variant	MODIFIER	10606	6684	0.630209	2596	1763	0.679122	996	994	0.997992	5794	4575	0.78961	0	0	0	0	0	0	0	0	0	5846	3690	0.631201	3222	2064	0.640596	71	51	0.71831	1467	879	0.599182
15608392	rs746182498	G	A	intron_variant	MODIFIER	10702	3	0.000280321	2587	1	0.000386548	988	0	0	5817	0	0	0	0	0	0	0	0	0	0	0	5885	3	0.000509771	3267	0	0	72	0	0	1478	0	0
15608427	rs1270246946	A	T	intron_variant	MODIFIER	10810	0	0	2627	0	0	998	1	0.001002	5899	0	0	0	0	0	0	0	0	0	0	0	5943	0	0	3313	0	0	73	0	0	1481	0	0
15608453	rs371454275	C	G	intron_variant	MODIFIER	10796	0	0	2614	0	0	994	0	0	5904	10	0.00169377	0	0	0	0	0	0	0	0	0	5926	0	0	3309	0	0	74	0	0	1487	0	0
15608454	rs192715876	G	A	intron_variant	MODIFIER	10819	0	0	2612	0	0	996	0	0	5892	1	0.000169722	0	0	0	0	0	0	0	0	0	5947	0	0	3313	0	0	73	0	0	1486	0	0
15608485	rs1054073215	A	G	intron_variant	MODIFIER	10849	2	0.000184349	2608	0	0	1002	0	0	5918	0	0	0	0	0	0	0	0	0	0	0	5953	2	0.000335965	3327	0	0	74	0	0	1495	0	0
15608488	rs1461557644	T	C	intron_variant	MODIFIER	10866	1	9.20302e-05	2609	0	0	1004	0	0	5913	0	0	0	0	0	0	0	0	0	0	0	5963	0	0	3332	0	0	74	0	0	1497	1	0.000668003
15608499	rs2048683	T	G	intron_variant	MODIFIER	10594	6700	0.632433	2584	1751	0.677632	973	971	0.997945	5768	4440	0.769764	0	0	0	0	0	0	0	0	0	5812	3677	0.632657	3243	2080	0.641381	74	54	0.72973	1465	889	0.606826
15608524	rs958816593	A	G	intron_variant	MODIFIER	10837	1	9.22765e-05	2602	0	0	1003	0	0	5886	0	0	0	0	0	0	0	0	0	0	0	5963	1	0.000167701	3307	0	0	74	0	0	1493	0	0
15608551	rs747131230	T	C	intron_variant	MODIFIER	10810	2	0.000185014	2586	0	0	988	0	0	5867	1	0.000170445	0	0	0	0	0	0	0	0	0	5941	0	0	3300	0	0	74	0	0	1495	2	0.00133779
15608553	rs772611994	C	T	intron_variant	MODIFIER	10767	0	0	2571	0	0	988	0	0	5816	1	0.000171939	0	0	0	0	0	0	0	0	0	5917	0	0	3285	0	0	74	0	0	1491	0	0
15608556	rs1174764462	T	C	intron_variant	MODIFIER	10812	2	0.00018498	2582	0	0	990	0	0	5820	0	0	0	0	0	0	0	0	0	0	0	5947	0	0	3297	2	0.000606612	74	0	0	1494	0	0
15608713	rs141377908	A	G	intron_variant	MODIFIER	10826	0	0	2603	0	0	998	0	0	5904	34	0.00575881	0	0	0	0	0	0	0	0	0	5945	0	0	3320	0	0	72	0	0	1489	0	0
15608749	rs530276695	T	C	intron_variant	MODIFIER	10815	0	0	2561	0	0	999	0	0	5873	0	0	0	0	0	0	0	0	0	0	0	5940	0	0	3324	0	0	71	0	0	1480	0	0
15608756	rs1335103451	A	T	intron_variant	MODIFIER	10807	0	0	2555	0	0	996	0	0	5883	3	0.000509944	0	0	0	0	0	0	0	0	0	5941	0	0	3305	0	0	72	0	0	1489	0	0
15608805	rs1403506921	T	C	intron_variant	MODIFIER	10782	1	9.27472e-05	2539	0	0	1000	0	0	5844	0	0	0	0	0	0	0	0	0	0	0	5925	1	0.000168776	3300	0	0	74	0	0	1483	0	0
15608808	rs964582477	A	G	intron_variant	MODIFIER	10746	1	9.30579e-05	2536	0	0	991	0	0	5814	0	0	0	0	0	0	0	0	0	0	0	5912	1	0.000169147	3285	0	0	72	0	0	1477	0	0
15608825	rs1318445559	G	T	intron_variant	MODIFIER	10758	0	0	2552	0	0	987	0	0	5845	2	0.000342173	0	0	0	0	0	0	0	0	0	5934	0	0	3275	0	0	73	0	0	1476	0	0
15608841	rs759693866	T	C	intron_variant	MODIFIER	10866	0	0	2585	0	0	1003	0	0	5926	10	0.00168748	0	0	0	0	0	0	0	0	0	5969	0	0	3331	0	0	73	0	0	1493	0	0
15608844	rs1428568631	T	TAA	intron_variant	MODIFIER	10881	1	9.19033e-05	2592	0	0	1006	0	0	5948	0	0	0	0	0	0	0	0	0	0	0	5986	0	0	3329	0	0	73	0	0	1493	1	0.000669792
15608886	rs1285177887	T	G	intron_variant	MODIFIER	10928	1	9.15081e-05	2602	0	0	1018	0	0	5980	0	0	0	0	0	0	0	0	0	0	0	5999	0	0	3360	1	0.000297619	74	0	0	1495	0	0
15608902	rs1324185923	T	A	intron_variant	MODIFIER	10913	0	0	2595	0	0	1015	1	0.000985222	5985	0	0	0	0	0	0	0	0	0	0	0	5985	0	0	3366	0	0	73	0	0	1489	0	0
15608913	rs1030095297	T	C	intron_variant	MODIFIER	10925	0	0	2611	0	0	1013	0	0	5984	1	0.000167112	0	0	0	0	0	0	0	0	0	5998	0	0	3363	0	0	73	0	0	1491	0	0
15608928	rs1353140608	C	A	intron_variant	MODIFIER	10888	0	0	2600	1	0.000384615	1012	0	0	5949	0	0	0	0	0	0	0	0	0	0	0	5977	0	0	3348	0	0	73	0	0	1490	0	0
15608930	rs1205866961	A	T	intron_variant	MODIFIER	10896	1	9.17768e-05	2604	0	0	1016	0	0	5970	0	0	0	0	0	0	0	0	0	0	0	5978	1	0.00016728	3351	0	0	74	0	0	1493	0	0
15608948	rs184746393	G	C	intron_variant	MODIFIER	10899	1	9.17515e-05	2587	6	0.00231929	1010	0	0	5955	0	0	0	0	0	0	0	0	0	0	0	5969	0	0	3368	1	0.000296912	74	0	0	1488	0	0
15608952	rs757066	C	T	intron_variant	MODIFIER	10724	6791	0.633253	2574	1748	0.679099	1004	1002	0.998008	5934	5654	0.952814	0	0	0	0	0	0	0	0	0	5865	3719	0.634101	3314	2129	0.642426	74	54	0.72973	1471	889	0.604351
15609016	rs761461930	G	A	intron_variant	MODIFIER	10901	0	0	2541	0	0	1009	0	0	5927	5	0.000843597	0	0	0	0	0	0	0	0	0	5978	0	0	3358	0	0	73	0	0	1492	0	0
15609037	rs894294034	G	A	intron_variant	MODIFIER	10908	0	0	2556	0	0	1011	0	0	5960	9	0.00151007	0	0	0	0	0	0	0	0	0	5983	0	0	3360	0	0	72	0	0	1493	0	0
15609073	rs1480383266	A	C	intron_variant	MODIFIER	10921	1	9.15667e-05	2578	0	0	1008	0	0	5950	0	0	0	0	0	0	0	0	0	0	0	5999	1	0.000166694	3351	0	0	72	0	0	1499	0	0
15609131	rs978554650	A	C	intron_variant	MODIFIER	10878	1	9.19287e-05	2585	0	0	1011	0	0	5907	0	0	0	0	0	0	0	0	0	0	0	5974	1	0.000167392	3338	0	0	72	0	0	1494	0	0
15609136	rs192674337	T	G	intron_variant	MODIFIER	10856	66	0.00607959	2575	87	0.0337864	1011	0	0	5872	3	0.000510899	0	0	0	0	0	0	0	0	0	5965	13	0.00217938	3330	45	0.0135135	74	1	0.0135135	1487	7	0.00470746
15609178	rs968807398	C	T	intron_variant	MODIFIER	10605	0	0	2546	0	0	980	0	0	5734	7	0.00122079	0	0	0	0	0	0	0	0	0	5859	0	0	3215	0	0	73	0	0	1458	0	0
15609227	rs1158731122	A	G	intron_variant	MODIFIER	10845	0	0	2600	0	0	1010	0	0	5878	1	0.000170126	0	0	0	0	0	0	0	0	0	5957	0	0	3339	0	0	72	0	0	1477	0	0
15609253	rs778056312	G	A	intron_variant	MODIFIER	10875	0	0	2596	0	0	1003	0	0	5907	2	0.000338581	0	0	0	0	0	0	0	0	0	5963	0	0	3352	0	0	74	0	0	1486	0	0
15609264	rs1398518739	A	G	intron_variant	MODIFIER	10909	0	0	2611	1	0.000382995	1009	0	0	5925	0	0	0	0	0	0	0	0	0	0	0	5987	0	0	3356	0	0	74	0	0	1492	0	0
15609286	rs1304402103	T	A	intron_variant	MODIFIER	10879	0	0	2600	0	0	1005	1	0.000995025	5925	0	0	0	0	0	0	0	0	0	0	0	5970	0	0	3342	0	0	74	0	0	1493	0	0
15609296	rs747413977	T	A	intron_variant	MODIFIER	10900	0	0	2600	0	0	1009	0	0	5937	1	0.000168435	0	0	0	0	0	0	0	0	0	5977	0	0	3351	0	0	74	0	0	1498	0	0
15609335	rs190384874	T	A	intron_variant	MODIFIER	10880	1	9.19118e-05	2597	0	0	1001	0	0	5910	23	0.00389171	0	0	0	0	0	0	0	0	0	5973	1	0.00016742	3341	0	0	72	0	0	1494	0	0
15609344	rs1281180674	A	G	intron_variant	MODIFIER	10877	1	9.19371e-05	2596	0	0	1002	0	0	5912	0	0	0	0	0	0	0	0	0	0	0	5973	1	0.00016742	3333	0	0	72	0	0	1499	0	0
15609359	rs932828174	C	T	intron_variant	MODIFIER	10851	0	0	2598	0	0	998	0	0	5884	1	0.000169952	0	0	0	0	0	0	0	0	0	5972	0	0	3318	0	0	72	0	0	1489	0	0
15609371	rs1239482952	C	T	intron_variant	MODIFIER	10855	0	0	2600	0	0	989	0	0	5868	1	0.000170416	0	0	0	0	0	0	0	0	0	5965	0	0	3330	0	0	72	0	0	1488	0	0
15609388	rs984284201	A	G	intron_variant	MODIFIER	10857	0	0	2608	0	0	988	0	0	5876	1	0.000170184	0	0	0	0	0	0	0	0	0	5972	0	0	3322	0	0	73	0	0	1490	0	0
15609428	rs1253121435	G	C	intron_variant	MODIFIER	10834	0	0	2601	0	0	991	0	0	5863	1	0.000170561	0	0	0	0	0	0	0	0	0	5960	0	0	3313	0	0	72	0	0	1489	0	0
15609429	rs1420115671	A	C	intron_variant	MODIFIER	10857	0	0	2605	1	0.000383877	987	0	0	5878	0	0	0	0	0	0	0	0	0	0	0	5971	0	0	3321	0	0	72	0	0	1493	0	0
15609447	rs1181532175	A	C	intron_variant	MODIFIER	10845	0	0	2609	0	0	999	0	0	5876	2	0.000340368	0	0	0	0	0	0	0	0	0	5966	0	0	3320	0	0	71	0	0	1488	0	0
15609450	rs1362906576	G	A	intron_variant	MODIFIER	10837	1	9.22765e-05	2606	0	0	986	0	0	5864	0	0	0	0	0	0	0	0	0	0	0	5961	0	0	3319	0	0	70	0	0	1487	1	0.000672495
15609510	rs1468266254	A	AT	intron_variant	MODIFIER	10758	1	9.29541e-05	2610	0	0	1001	2	0.001998	5806	1	0.000172236	0	0	0	0	0	0	0	0	0	5919	0	0	3285	0	0	72	0	0	1482	1	0.000674764
15609511	rs897494004	T	C	intron_variant	MODIFIER	10763	0	0	2613	0	0	992	0	0	5794	2	0.000345185	0	0	0	0	0	0	0	0	0	5923	0	0	3284	0	0	72	0	0	1484	0	0
15609512	rs996028272	T	TC	intron_variant	MODIFIER	10763	2	0.000185822	2598	0	0	990	0	0	5793	1	0.000172622	0	0	0	0	0	0	0	0	0	5921	0	0	3282	0	0	73	0	0	1487	2	0.00134499
15609513	rs938625470	C	T	intron_variant	MODIFIER	10760	0	0	2602	0	0	991	0	0	5789	2	0.000345483	0	0	0	0	0	0	0	0	0	5920	0	0	3287	0	0	73	0	0	1480	0	0
15609518	rs954732733	C	G	intron_variant	MODIFIER	10785	0	0	2608	0	0	992	1	0.00100806	5815	0	0	0	0	0	0	0	0	0	0	0	5930	0	0	3289	0	0	73	0	0	1493	0	0
15609520	rs1056964639	T	C	intron_variant	MODIFIER	10786	1	9.27128e-05	2606	0	0	1001	0	0	5821	0	0	0	0	0	0	0	0	0	0	0	5929	1	0.000168663	3289	0	0	73	0	0	1495	0	0
15609527	rs1391793759	C	T	intron_variant	MODIFIER	10790	2	0.000185357	2604	0	0	992	0	0	5836	0	0	0	0	0	0	0	0	0	0	0	5934	0	0	3299	2	0.000606244	73	0	0	1484	0	0
15609538	rs781734031	C	T	intron_variant	MODIFIER	10766	0	0	2600	0	0	986	0	0	5809	10	0.00172147	0	0	0	0	0	0	0	0	0	5933	0	0	3280	0	0	73	0	0	1480	0	0
15609572	rs763544148	T	G	intron_variant	MODIFIER	10824	0	0	2596	0	0	994	0	0	5872	1	0.0001703	0	0	0	0	0	0	0	0	0	5950	0	0	3315	0	0	72	0	0	1487	0	0
15609648	rs1315824421	T	C	intron_variant	MODIFIER	10875	1	9.1954e-05	2623	0	0	1012	0	0	5939	0	0	0	0	0	0	0	0	0	0	0	5976	0	0	3334	0	0	73	0	0	1492	1	0.000670241
15609708	rs916544676	A	G	intron_variant	MODIFIER	10891	0	0	2621	0	0	1006	0	0	5954	2	0.000335909	0	0	0	0	0	0	0	0	0	5978	0	0	3339	0	0	74	0	0	1500	0	0
15609710	rs1013182900	T	C	intron_variant	MODIFIER	10882	0	0	2625	0	0	1001	0	0	5955	1	0.000167926	0	0	0	0	0	0	0	0	0	5976	0	0	3335	0	0	74	0	0	1497	0	0
15609718	rs1253666611	G	A	intron_variant	MODIFIER	10857	0	0	2622	0	0	1002	2	0.00199601	5950	0	0	0	0	0	0	0	0	0	0	0	5971	0	0	3321	0	0	74	0	0	1491	0	0
15609781	rs1481228532	A	C	intron_variant	MODIFIER	10825	0	0	2618	0	0	1007	0	0	5902	1	0.000169434	0	0	0	0	0	0	0	0	0	5952	0	0	3313	0	0	74	0	0	1486	0	0
15609782	rs188991352	T	C	intron_variant	MODIFIER	10807	18	0.00166559	2611	48	0.0183838	999	0	0	5888	0	0	0	0	0	0	0	0	0	0	0	5945	1	0.000168209	3302	16	0.00484555	74	0	0	1486	1	0.000672948
15609868	rs758142853	A	C	missense_variant	MODERATE	10793	1	9.26526e-05	2595	0	0	998	0	0	5834	0	0	0	0	0	0	0	0	0	0	0	5949	0	0	3291	1	0.000303859	72	0	0	1481	0	0
15609900	rs751083544	G	C	synonymous_variant	LOW	92598	0	0	18617	0	0	14842	0	0	18999	4	0.000210537	19075	0	0	1982	0	0	19161	0	0	36710	0	0	3500	0	0	7110	0	0	24135	0	0
15609906	rs1341206593	C	G	missense_variant	MODERATE	10846	1	9.21999e-05	2616	0	0	992	0	0	5885	0	0	0	0	0	0	0	0	0	0	0	5971	1	0.000167476	3314	0	0	73	0	0	1488	0	0
15610034	rs1385453964	T	C	intron_variant	MODIFIER	10893	1	9.18021e-05	2605	0	0	1015	0	0	5959	0	0	0	0	0	0	0	0	0	0	0	5974	0	0	3354	0	0	72	0	0	1493	1	0.000669792
15610047	rs756878227	C	T	intron_variant	MODIFIER	10880	1	9.19118e-05	2598	0	0	1019	0	0	5948	0	0	0	0	0	0	0	0	0	0	0	5962	1	0.000167729	3352	0	0	73	0	0	1493	0	0
15610054	rs999800463	T	G	intron_variant	MODIFIER	10901	1	9.17347e-05	2600	0	0	1017	0	0	5953	0	0	0	0	0	0	0	0	0	0	0	5972	1	0.000167448	3358	0	0	74	0	0	1497	0	0
15610066	rs938363034	A	C	intron_variant	MODIFIER	10923	0	0	2610	0	0	1021	0	0	5984	1	0.000167112	0	0	0	0	0	0	0	0	0	5984	0	0	3368	0	0	73	0	0	1498	0	0
15610112	rs542683073	C	T	intron_variant	MODIFIER	10885	2	0.000183739	2604	0	0	1018	0	0	5944	0	0	0	0	0	0	0	0	0	0	0	5967	0	0	3358	0	0	73	0	0	1487	2	0.00134499
15610138	rs1043313280	T	C	intron_variant	MODIFIER	10878	0	0	2607	0	0	1011	0	0	5937	6	0.00101061	0	0	0	0	0	0	0	0	0	5970	0	0	3343	0	0	73	0	0	1492	0	0
15610154	rs1023653449	T	C	intron_variant	MODIFIER	10884	0	0	2603	0	0	1011	0	0	5956	1	0.000167898	0	0	0	0	0	0	0	0	0	5976	0	0	3336	0	0	73	0	0	1499	0	0
15610183	rs1337710117	GACTT	G	intron_variant	MODIFIER	10885	2	0.000183739	2595	0	0	1004	0	0	5948	0	0	0	0	0	0	0	0	0	0	0	5965	0	0	3350	2	0.000597015	74	0	0	1496	0	0
15610184	rs1382306085	A	C	intron_variant	MODIFIER	10890	1	9.18274e-05	2606	0	0	1010	0	0	5971	0	0	0	0	0	0	0	0	0	0	0	5967	0	0	3356	1	0.000297974	74	0	0	1493	0	0
15610187	rs1243923033	T	G	intron_variant	MODIFIER	10898	1	9.176e-05	2600	0	0	1011	0	0	5976	0	0	0	0	0	0	0	0	0	0	0	5976	0	0	3352	1	0.000298329	74	0	0	1496	0	0
15610195	rs1297791481	G	A	intron_variant	MODIFIER	10895	1	9.17852e-05	2592	0	0	1002	0	0	5967	0	0	0	0	0	0	0	0	0	0	0	5974	1	0.000167392	3348	0	0	74	0	0	1499	0	0
15610272	rs180878567	A	C	intron_variant	MODIFIER	10883	0	0	2560	0	0	1024	0	0	5959	19	0.00318845	0	0	0	0	0	0	0	0	0	5977	0	0	3343	0	0	72	0	0	1491	0	0
15610303	rs369271593	C	G	intron_variant	MODIFIER	78197	5	6.39411e-05	15495	0	0	12538	0	0	17911	0	0	10995	1	9.09504e-05	1855	1	0.000539084	18241	0	0	28890	1	3.46141e-05	3509	0	0	6428	1	0.000155569	19274	2	0.000103767
15610328	rs73195520	C	T	intron_variant	MODIFIER	82300	308	0.00374241	16790	73	0.00434783	12809	0	0	18232	4	0.000219394	12967	0	0	1884	8	0.00424628	18355	62	0.00337783	31128	94	0.00301979	3518	34	0.00966458	6611	15	0.00226895	20804	95	0.00456643
15610348	rs2285666	C	T	splice_region_variant&intron_variant	LOW	86164	17240	0.200084	17778	3417	0.192204	13387	7336	0.547994	18323	4057	0.221416	14629	6620	0.452526	1938	417	0.21517	18725	3774	0.201549	32930	6470	0.196477	3491	695	0.199083	6811	1406	0.206431	22269	4478	0.201087
15610469	rs1201900346	A	C	intron_variant	MODIFIER	10781	0	0	2578	0	0	1003	0	0	5887	1	0.000169866	0	0	0	0	0	0	0	0	0	5917	0	0	3317	0	0	73	0	0	1474	0	0
15610506	rs4646135	T	C	intron_variant	MODIFIER	10844	4	0.000368868	2605	0	0	1010	0	0	5875	661	0.112511	0	0	0	0	0	0	0	0	0	5938	3	0.000505221	3349	0	0	72	0	0	1485	1	0.000673401
15610544	.	C	G	intron_variant	MODIFIER	10857	0	0	2596	0	0	1005	0	0	5958	0	0	0	0	0	0	0	0	0	0	0	5953	0	0	3341	0	0	73	0	0	1490	0	0
15610553	rs1037444354	C	T	intron_variant	MODIFIER	10868	0	0	2601	0	0	993	0	0	5945	1	0.000168209	0	0	0	0	0	0	0	0	0	5961	0	0	3347	0	0	74	0	0	1486	0	0
15610585	rs752242172	G	A	intron_variant	MODIFIER	10896	1	9.17768e-05	2599	0	0	1000	0	0	5952	1	0.000168011	0	0	0	0	0	0	0	0	0	5976	0	0	3353	1	0.00029824	73	0	0	1494	0	0
15610588	rs73195521	T	A	intron_variant	MODIFIER	10928	48	0.00439239	2608	15	0.00575153	1011	0	0	5973	3	0.00050226	0	0	0	0	0	0	0	0	0	5983	13	0.00217282	3373	33	0.00978358	73	0	0	1499	2	0.00133422
15610615	rs890377181	T	C	intron_variant	MODIFIER	10879	0	0	2586	0	0	1002	0	0	5949	2	0.000336191	0	0	0	0	0	0	0	0	0	5977	0	0	3347	0	0	71	0	0	1484	0	0
15610620	rs1421375065	C	T	intron_variant	MODIFIER	10868	0	0	2581	0	0	1003	1	0.000997009	5944	0	0	0	0	0	0	0	0	0	0	0	5971	0	0	3340	0	0	71	0	0	1486	0	0
15610627	rs1470873064	G	A	intron_variant	MODIFIER	10856	0	0	2572	0	0	999	0	0	5912	0	0	0	0	0	0	0	0	0	0	0	5958	0	0	3334	0	0	72	0	0	1492	0	0
15610635	rs1176847939	C	A	intron_variant	MODIFIER	10871	1	9.19879e-05	2591	0	0	1002	0	0	5938	0	0	0	0	0	0	0	0	0	0	0	5970	0	0	3342	1	0.000299222	73	0	0	1486	0	0
15610643	rs781378335	T	G	intron_variant	MODIFIER	10868	0	0	2589	0	0	1007	0	0	5944	2	0.000336474	0	0	0	0	0	0	0	0	0	5957	0	0	3356	0	0	74	0	0	1481	0	0
15610651	rs893614097	C	A	intron_variant	MODIFIER	10848	1	9.21829e-05	2581	0	0	1006	0	0	5933	0	0	0	0	0	0	0	0	0	0	0	5950	1	0.000168067	3342	0	0	74	0	0	1482	0	0
15610666	rs1290745589	T	C	intron_variant	MODIFIER	10819	2	0.00018486	2582	0	0	1001	0	0	5885	0	0	0	0	0	0	0	0	0	0	0	5937	0	0	3330	2	0.000600601	73	0	0	1479	0	0
15610669	rs1023748276	A	G	intron_variant	MODIFIER	10834	0	0	2586	0	0	1003	1	0.000997009	5901	0	0	0	0	0	0	0	0	0	0	0	5949	0	0	3336	0	0	73	0	0	1476	0	0
15610683	rs1382172995	C	T	intron_variant	MODIFIER	10798	1	9.26097e-05	2583	0	0	993	0	0	5888	0	0	0	0	0	0	0	0	0	0	0	5929	1	0.000168663	3322	0	0	73	0	0	1474	0	0
15610701	rs1294138244	AAAG	A	intron_variant	MODIFIER	10850	1	9.21659e-05	2586	0	0	995	0	0	5891	0	0	0	0	0	0	0	0	0	0	0	5952	1	0.000168011	3336	0	0	72	0	0	1490	0	0
15610730	rs780478736	G	C	intron_variant	MODIFIER	10846	0	0	2597	0	0	996	9	0.00903614	5897	0	0	0	0	0	0	0	0	0	0	0	5957	0	0	3328	0	0	74	0	0	1487	0	0
15610777	rs148006212	T	A	intron_variant	MODIFIER	10870	1	9.19963e-05	2603	0	0	1008	0	0	5900	113	0.0191525	0	0	0	0	0	0	0	0	0	5972	1	0.000167448	3334	0	0	72	0	0	1492	0	0
15610792	rs1003577901	C	T	intron_variant	MODIFIER	10870	0	0	2604	0	0	1006	0	0	5910	0	0	0	0	0	0	0	0	0	0	0	5976	0	0	3334	0	0	72	0	0	1488	0	0
15610797	rs759376438	C	A	intron_variant	MODIFIER	10888	1	9.18442e-05	2605	0	0	1005	0	0	5912	0	0	0	0	0	0	0	0	0	0	0	5994	1	0.000166834	3332	0	0	72	0	0	1490	0	0
15610812	rs771878357	C	A	intron_variant	MODIFIER	10880	1	9.19118e-05	2611	0	0	1008	0	0	5915	0	0	0	0	0	0	0	0	0	0	0	5978	1	0.00016728	3343	0	0	70	0	0	1489	0	0
15610821	rs768583671	T	TA	intron_variant	MODIFIER	10869	0	0	2613	0	0	1004	0	0	5928	71	0.0119771	0	0	0	0	0	0	0	0	0	5965	0	0	3340	0	0	72	0	0	1492	0	0
15610848	rs1243358494	T	A	intron_variant	MODIFIER	10854	1	9.21319e-05	2615	0	0	1001	0	0	5914	0	0	0	0	0	0	0	0	0	0	0	5964	1	0.000167673	3332	0	0	74	0	0	1484	0	0
15610900	rs4646134	C	T	intron_variant	MODIFIER	10765	0	0	2599	0	0	1005	0	0	5872	404	0.0688011	0	0	0	0	0	0	0	0	0	5946	0	0	3265	0	0	73	0	0	1481	0	0
15610913	rs550102237	C	T	intron_variant	MODIFIER	10809	1	9.25155e-05	2613	0	0	993	0	0	5877	0	0	0	0	0	0	0	0	0	0	0	5950	0	0	3300	0	0	73	0	0	1486	1	0.000672948
15610914	rs1006246547	G	A	intron_variant	MODIFIER	10834	0	0	2616	0	0	1008	0	0	5905	8	0.00135478	0	0	0	0	0	0	0	0	0	5960	0	0	3307	0	0	73	0	0	1494	0	0
15610919	rs748299706	T	C	intron_variant	MODIFIER	10809	1	9.25155e-05	2610	0	0	993	1	0.00100705	5892	0	0	0	0	0	0	0	0	0	0	0	5947	1	0.000168152	3295	0	0	73	0	0	1494	0	0
15610990	rs1199914283	A	G	intron_variant	MODIFIER	10807	1	9.25326e-05	2628	0	0	1006	0	0	5905	0	0	0	0	0	0	0	0	0	0	0	5941	0	0	3304	0	0	74	0	0	1488	1	0.000672043
15610998	rs1017198358	T	C	intron_variant	MODIFIER	10788	0	0	2624	0	0	990	0	0	5843	1	0.000171145	0	0	0	0	0	0	0	0	0	5932	0	0	3290	0	0	74	0	0	1492	0	0
15611031	.	G	C	intron_variant	MODIFIER	10733	0	0	2626	0	0	991	0	0	5822	1	0.000171762	0	0	0	0	0	0	0	0	0	5907	0	0	3267	0	0	74	0	0	1485	0	0
15611063	rs181989524	T	C	intron_variant	MODIFIER	10634	0	0	2603	3	0.00115252	966	0	0	5746	0	0	0	0	0	0	0	0	0	0	0	5858	0	0	3236	0	0	74	0	0	1466	0	0
15611065	rs150550484	G	C	intron_variant	MODIFIER	10718	0	0	2617	0	0	983	3	0.00305188	5805	0	0	0	0	0	0	0	0	0	0	0	5902	0	0	3266	0	0	74	0	0	1476	0	0
15611083	rs764038877	C	A	intron_variant	MODIFIER	10674	7	0.000655799	2619	0	0	972	0	0	5765	0	0	0	0	0	0	0	0	0	0	0	5877	4	0.000680619	3253	0	0	74	0	0	1470	3	0.00204082
15611115	rs4646133	A	G	intron_variant	MODIFIER	10695	1	9.35016e-05	2608	0	0	976	0	0	5772	113	0.0195773	0	0	0	0	0	0	0	0	0	5894	1	0.000169664	3252	0	0	73	0	0	1476	0	0
15611124	rs1296391764	G	A	intron_variant	MODIFIER	10681	2	0.000187248	2592	0	0	982	0	0	5732	0	0	0	0	0	0	0	0	0	0	0	5891	0	0	3244	2	0.000616523	73	0	0	1473	0	0
15611143	rs1347957980	G	C	intron_variant	MODIFIER	10665	1	9.37647e-05	2598	0	0	973	0	0	5734	0	0	0	0	0	0	0	0	0	0	0	5883	0	0	3232	0	0	72	0	0	1478	1	0.00067659
15611158	rs946570642	T	A	intron_variant	MODIFIER	10624	2	0.000188253	2596	0	0	976	0	0	5688	0	0	0	0	0	0	0	0	0	0	0	5859	2	0.000341355	3225	0	0	73	0	0	1467	0	0
15611181	rs905283928	G	A	intron_variant	MODIFIER	10627	0	0	2590	0	0	967	0	0	5720	1	0.000174825	0	0	0	0	0	0	0	0	0	5847	0	0	3234	0	0	74	0	0	1472	0	0
15611190	rs1343961073	C	T	intron_variant	MODIFIER	10625	1	9.41176e-05	2600	0	0	963	0	0	5722	0	0	0	0	0	0	0	0	0	0	0	5853	1	0.000170853	3231	0	0	73	0	0	1468	0	0
15611257	rs1285995315	G	A	intron_variant	MODIFIER	10800	0	0	2620	0	0	1000	0	0	5871	1	0.000170329	0	0	0	0	0	0	0	0	0	5944	0	0	3293	0	0	74	0	0	1489	0	0
15611276	rs978812944	G	T	intron_variant	MODIFIER	10793	0	0	2621	0	0	1010	0	0	5857	1	0.000170736	0	0	0	0	0	0	0	0	0	5936	0	0	3295	0	0	74	0	0	1488	0	0
15611283	rs138854040	T	A	intron_variant	MODIFIER	10786	5	0.000463564	2628	0	0	1003	68	0.0677966	5865	5	0.000852515	0	0	0	0	0	0	0	0	0	5937	2	0.00033687	3288	2	0.000608273	74	0	0	1487	1	0.000672495
15611297	rs934532489	C	T	intron_variant	MODIFIER	10817	0	0	2624	0	0	1007	0	0	5850	1	0.00017094	0	0	0	0	0	0	0	0	0	5939	0	0	3316	0	0	72	0	0	1490	0	0
15611329	rs1490830238	T	C	intron_variant	MODIFIER	10813	0	0	2621	0	0	1000	0	0	5880	0	0	0	0	0	0	0	0	0	0	0	5945	0	0	3316	0	0	72	0	0	1480	0	0
15611341	rs1223053096	G	C	intron_variant	MODIFIER	10823	0	0	2627	0	0	1002	0	0	5881	1	0.000170039	0	0	0	0	0	0	0	0	0	5949	0	0	3319	0	0	72	0	0	1483	0	0
15611343	rs753351868	G	C	intron_variant	MODIFIER	10803	3	0.000277701	2624	0	0	1000	0	0	5884	0	0	0	0	0	0	0	0	0	0	0	5934	2	0.000337041	3313	0	0	73	0	0	1483	1	0.000674309
15611349	.	A	G	intron_variant	MODIFIER	10818	0	0	2624	0	0	1000	1	0.001	5891	0	0	0	0	0	0	0	0	0	0	0	5931	0	0	3326	0	0	72	0	0	1489	0	0
15611351	rs1476953968	GT	G	intron_variant	MODIFIER	10810	0	0	2615	0	0	1002	0	0	5874	0	0	0	0	0	0	0	0	0	0	0	5932	0	0	3320	0	0	73	0	0	1485	0	0
15611373	rs1017180659	T	A	intron_variant	MODIFIER	10742	0	0	2602	0	0	985	0	0	5825	1	0.000171674	0	0	0	0	0	0	0	0	0	5908	0	0	3288	0	0	73	0	0	1473	0	0
15611429	rs186597267	C	A	intron_variant	MODIFIER	10536	0	0	2557	0	0	945	0	0	5588	34	0.00608447	0	0	0	0	0	0	0	0	0	5799	0	0	3208	0	0	74	0	0	1455	0	0
15611498	rs1418669856	G	A	intron_variant	MODIFIER	7556	1	0.000132345	1874	0	0	408	0	0	3048	0	0	0	0	0	0	0	0	0	0	0	4171	1	0.000239751	2257	0	0	53	0	0	1075	0	0
15611512	rs1156960560	A	AG	intron_variant	MODIFIER	6234	0	0	1480	0	0	173	0	0	1998	22	0.011011	0	0	0	0	0	0	0	0	0	3417	0	0	1885	0	0	39	0	0	893	0	0
15611514	rs114606371	A	AAAGG	intron_variant	MODIFIER	9723	60	0.00617093	2464	86	0.0349026	845	29	0.0343195	4831	583	0.120679	0	0	0	0	0	0	0	0	0	5369	10	0.00186254	2931	43	0.0146708	62	1	0.016129	1361	6	0.00440852
15611514	rs114606371	A	AAAGGAAGG	intron_variant	MODIFIER	9723	5790	0.595495	2464	1548	0.628247	845	799	0.945562	4831	3239	0.670462	0	0	0	0	0	0	0	0	0	5369	3228	0.601229	2931	1737	0.592631	62	42	0.677419	1361	783	0.575312
15611514	rs114606371	A	AAAGGAAGGAAGG	intron_variant	MODIFIER	9723	18	0.00185128	2464	2	0.000811688	845	12	0.0142012	4831	12	0.00248396	0	0	0	0	0	0	0	0	0	5369	10	0.00186254	2931	5	0.0017059	62	1	0.016129	1361	2	0.00146951
15611514	rs114606371	A	AAAGGAAGGAAGGAAGGAAGGAAGGAAGG	intron_variant	MODIFIER	9723	0	0	2464	0	0	845	0	0	4831	53	0.0109708	0	0	0	0	0	0	0	0	0	5369	0	0	2931	0	0	62	0	0	1361	0	0
15611514	rs114606371	A	AAAGGAAGGAAGGAAGGAAGGAAGGAAGGAAGG	intron_variant	MODIFIER	9723	1	0.000102849	2464	0	0	845	0	0	4831	171	0.0353964	0	0	0	0	0	0	0	0	0	5369	1	0.000186254	2931	0	0	62	0	0	1361	0	0
15611514	rs114606371	A	AAAGGAAGGAAGGAAGGAAGGAAGGAAGGAAGGAAGG	intron_variant	MODIFIER	9723	0	0	2464	0	0	845	0	0	4831	116	0.0240116	0	0	0	0	0	0	0	0	0	5369	0	0	2931	0	0	62	0	0	1361	0	0
15611536	.	A	AGGAAGGAAGGAAGG	intron_variant	MODIFIER	10496	0	0	2588	0	0	923	0	0	5561	1	0.000179824	0	0	0	0	0	0	0	0	0	5765	0	0	3209	0	0	71	0	0	1451	0	0
15611541	rs1425857564	TTC	T	intron_variant	MODIFIER	7478	0	0	1883	0	0	496	1	0.00201613	2802	0	0	0	0	0	0	0	0	0	0	0	4075	0	0	2316	0	0	42	0	0	1045	0	0
15611555	rs762506566	T	C	intron_variant	MODIFIER	10676	14	0.00131135	2595	1	0.000385356	979	0	0	4870	1	0.000205339	0	0	0	0	0	0	0	0	0	5867	8	0.00136356	3267	0	0	71	1	0.0140845	1471	5	0.00339905
15611617	rs1348642905	G	A	intron_variant	MODIFIER	10795	1	9.26355e-05	2610	0	0	1006	0	0	5801	0	0	0	0	0	0	0	0	0	0	0	5952	1	0.000168011	3282	0	0	73	0	0	1488	0	0
15611639	rs1035188722	A	G	intron_variant	MODIFIER	10818	0	0	2607	0	0	1008	0	0	5826	8	0.00137315	0	0	0	0	0	0	0	0	0	5965	0	0	3294	0	0	74	0	0	1485	0	0
15611650	rs139797356	C	A	intron_variant	MODIFIER	10782	0	0	2595	0	0	995	0	0	5824	1	0.000171703	0	0	0	0	0	0	0	0	0	5951	0	0	3276	0	0	69	0	0	1486	0	0
15611671	rs191961425	C	T	intron_variant	MODIFIER	10797	0	0	2600	0	0	999	0	0	5858	29	0.0049505	0	0	0	0	0	0	0	0	0	5955	0	0	3280	0	0	73	0	0	1489	0	0
15611672	rs750119576	G	A	intron_variant	MODIFIER	10768	5	0.000464339	2591	0	0	994	0	0	5822	0	0	0	0	0	0	0	0	0	0	0	5942	1	0.000168294	3266	3	0.000918555	72	0	0	1488	1	0.000672043
15611674	rs758081468	T	G	intron_variant	MODIFIER	10782	11	0.00102022	2599	0	0	1000	0	0	5856	1	0.000170765	0	0	0	0	0	0	0	0	0	5955	4	0.000671704	3265	2	0.000612557	72	0	0	1490	5	0.0033557
15611679	rs374291104	T	C	intron_variant	MODIFIER	10814	1	9.24727e-05	2601	0	0	999	0	0	5895	0	0	0	0	0	0	0	0	0	0	0	5960	0	0	3289	0	0	73	0	0	1492	1	0.000670241
15611730	rs766851038	G	T	intron_variant	MODIFIER	10794	4	0.000370576	2601	0	0	1003	0	0	5859	0	0	0	0	0	0	0	0	0	0	0	5963	4	0.000670803	3284	0	0	72	0	0	1475	0	0
15611760	rs922459425	C	T	intron_variant	MODIFIER	10860	7	0.000644567	2613	0	0	1005	0	0	5924	1	0.000168805	0	0	0	0	0	0	0	0	0	5986	1	0.000167056	3313	6	0.00181105	70	0	0	1491	0	0
15611761	rs1016857166	G	A	intron_variant	MODIFIER	10818	0	0	2605	0	0	998	0	0	5906	0	0	0	0	0	0	0	0	0	0	0	5969	0	0	3297	0	0	70	0	0	1482	0	0
15611763	rs898754325	C	T	intron_variant	MODIFIER	10860	0	0	2608	0	0	1003	0	0	5917	1	0.000169005	0	0	0	0	0	0	0	0	0	5979	0	0	3319	0	0	70	0	0	1492	0	0
15611812	rs1176938699	C	T	intron_variant	MODIFIER	10832	1	9.23191e-05	2617	0	0	997	0	0	5918	0	0	0	0	0	0	0	0	0	0	0	5954	0	0	3313	0	0	72	0	0	1493	1	0.000669792
15611839	rs997031725	T	G	intron_variant	MODIFIER	10843	3	0.000276676	2618	0	0	1000	0	0	5894	0	0	0	0	0	0	0	0	0	0	0	5971	3	0.000502428	3307	0	0	72	0	0	1493	0	0
15611884	rs755137624	T	A	intron_variant	MODIFIER	10835	1	9.22935e-05	2587	0	0	1011	0	0	5922	0	0	0	0	0	0	0	0	0	0	0	5979	1	0.000167252	3288	0	0	72	0	0	1496	0	0
15611884	rs755137624	TAAA	T	intron_variant	MODIFIER	10835	0	0	2587	0	0	1011	0	0	5922	1	0.000168862	0	0	0	0	0	0	0	0	0	5979	0	0	3288	0	0	72	0	0	1496	0	0
15611936	rs5934249	C	T	intron_variant	MODIFIER	10852	0	0	2583	0	0	993	0	0	5910	0	0	0	0	0	0	0	0	0	0	0	5974	0	0	3316	0	0	73	0	0	1489	0	0
15611937	rs1018735269	G	A	intron_variant	MODIFIER	10880	2	0.000183824	2592	0	0	1002	0	0	5924	0	0	0	0	0	0	0	0	0	0	0	5991	2	0.000333834	3325	0	0	74	0	0	1490	0	0
15611976	rs1354246986	A	C	intron_variant	MODIFIER	10884	2	0.000183756	2606	0	0	1012	0	0	5958	0	0	0	0	0	0	0	0	0	0	0	5986	0	0	3334	2	0.00059988	73	0	0	1491	0	0
15612047	rs1445602031	G	A	intron_variant	MODIFIER	10850	1	9.21659e-05	2591	0	0	999	0	0	5907	0	0	0	0	0	0	0	0	0	0	0	5957	0	0	3335	0	0	73	0	0	1485	1	0.000673401
15612114	rs1328947397	C	T	intron_variant	MODIFIER	10871	0	0	2564	0	0	1004	0	0	5938	1	0.000168407	0	0	0	0	0	0	0	0	0	5980	0	0	3329	0	0	74	0	0	1488	0	0
15612138	rs191336106	T	G	intron_variant	MODIFIER	10873	0	0	2574	0	0	1011	0	0	5920	33	0.00557432	0	0	0	0	0	0	0	0	0	5978	0	0	3330	0	0	73	0	0	1492	0	0
15612149	rs1246133982	A	G	intron_variant	MODIFIER	10897	1	9.17684e-05	2572	0	0	1015	0	0	5930	0	0	0	0	0	0	0	0	0	0	0	5992	1	0.000166889	3341	0	0	73	0	0	1491	0	0
15612184	rs905649026	T	C	intron_variant	MODIFIER	10857	1	9.21065e-05	2581	0	0	1014	0	0	5920	0	0	0	0	0	0	0	0	0	0	0	5968	1	0.00016756	3326	0	0	73	0	0	1490	0	0
15612210	rs1000352992	A	T	intron_variant	MODIFIER	10846	0	0	2579	0	0	1011	0	0	5916	4	0.000676133	0	0	0	0	0	0	0	0	0	5963	0	0	3325	0	0	72	0	0	1486	0	0
15612248	rs955678821	C	A	intron_variant	MODIFIER	10787	4	0.000370817	2593	0	0	999	0	0	5852	0	0	0	0	0	0	0	0	0	0	0	5930	4	0.000674536	3307	0	0	73	0	0	1477	0	0
15612253	rs1038352838	T	G	intron_variant	MODIFIER	10805	1	9.25497e-05	2595	0	0	1002	0	0	5864	0	0	0	0	0	0	0	0	0	0	0	5934	1	0.00016852	3316	0	0	73	0	0	1482	0	0
15612286	rs996789450	GT	G	intron_variant	MODIFIER	10772	0	0	2602	0	0	996	0	0	5877	1	0.000170155	0	0	0	0	0	0	0	0	0	5938	0	0	3282	0	0	73	0	0	1479	0	0
15612326	rs1196523517	A	G	intron_variant	MODIFIER	10855	0	0	2605	2	0.000767754	1002	0	0	5948	0	0	0	0	0	0	0	0	0	0	0	5986	0	0	3308	0	0	71	0	0	1490	0	0
15612331	rs1245245387	T	C	intron_variant	MODIFIER	10866	1	9.20302e-05	2607	0	0	1002	0	0	5963	0	0	0	0	0	0	0	0	0	0	0	5982	0	0	3321	0	0	70	0	0	1493	1	0.000669792
15612332	rs186914074	A	T	intron_variant	MODIFIER	10867	10	0.000920217	2608	2	0.000766871	1004	0	0	5954	0	0	0	0	0	0	0	0	0	0	0	5977	6	0.00100385	3328	3	0.000901442	69	0	0	1493	1	0.000669792
15612384	rs1183090966	C	T	intron_variant	MODIFIER	10840	6	0.000553506	2597	0	0	992	0	0	5896	0	0	0	0	0	0	0	0	0	0	0	5973	0	0	3305	6	0.00181543	72	0	0	1490	0	0
15612415	rs1235769337	A	C	intron_variant	MODIFIER	9727	1	0.000102807	2284	0	0	770	0	0	4882	0	0	0	0	0	0	0	0	0	0	0	5352	0	0	2947	0	0	68	0	0	1360	1	0.000735294
15612416	rs766711562	A	G	intron_variant	MODIFIER	9712	0	0	2265	0	0	762	0	0	4834	2	0.000413736	0	0	0	0	0	0	0	0	0	5347	0	0	2942	0	0	68	0	0	1355	0	0
15612443	rs1264874212	GA	G	intron_variant	MODIFIER	10618	6760	0.636655	2593	1759	0.678365	974	972	0.997947	5772	4451	0.771137	0	0	0	0	0	0	0	0	0	5869	3742	0.637587	3218	2072	0.643878	70	51	0.728571	1461	895	0.612594
15612467	rs1464457555	T	C	intron_variant	MODIFIER	10925	3	0.0002746	2628	2	0.000761035	999	0	0	5960	0	0	0	0	0	0	0	0	0	0	0	5999	0	0	3357	2	0.00059577	73	0	0	1496	1	0.000668449
15612537	rs60122685	C	T	intron_variant	MODIFIER	10922	0	0	2635	0	0	1006	0	0	5976	73	0.0122155	0	0	0	0	0	0	0	0	0	6004	0	0	3341	0	0	74	0	0	1503	0	0
15612543	rs748215767	G	C	intron_variant	MODIFIER	10920	1	9.15751e-05	2633	0	0	1007	0	0	5980	0	0	0	0	0	0	0	0	0	0	0	6002	0	0	3342	0	0	74	0	0	1502	1	0.000665779
15612560	rs183452730	C	T	intron_variant	MODIFIER	10891	0	0	2634	0	0	1003	3	0.00299103	5931	0	0	0	0	0	0	0	0	0	0	0	5976	0	0	3343	0	0	72	0	0	1500	0	0
15612605	rs1338132192	C	T	intron_variant	MODIFIER	10797	0	0	2619	0	0	999	0	0	5865	1	0.000170503	0	0	0	0	0	0	0	0	0	5949	0	0	3291	0	0	72	0	0	1485	0	0
15612626	rs1432270175	G	T	intron_variant	MODIFIER	10837	0	0	2613	0	0	998	0	0	5888	1	0.000169837	0	0	0	0	0	0	0	0	0	5974	0	0	3298	0	0	74	0	0	1491	0	0
15612629	rs1270769005	G	A	intron_variant	MODIFIER	10840	0	0	2618	0	0	998	0	0	5875	1	0.000170213	0	0	0	0	0	0	0	0	0	5971	0	0	3302	0	0	74	0	0	1493	0	0
15612643	rs1317191088	TAAACTAACTGTATTCTTCAGG	T	intron_variant	MODIFIER	10853	1	9.21404e-05	2614	0	0	1008	0	0	5893	0	0	0	0	0	0	0	0	0	0	0	5969	0	0	3320	0	0	74	0	0	1490	1	0.000671141
15612665	rs756195694	C	A	intron_variant	MODIFIER	10862	16	0.00147303	2612	1	0.000382848	1008	0	0	5888	0	0	0	0	0	0	0	0	0	0	0	5985	14	0.00233918	3323	2	0.000601866	71	0	0	1483	0	0
15612713	rs967732014	A	G	intron_variant	MODIFIER	10858	1	9.2098e-05	2627	0	0	1009	0	0	5899	0	0	0	0	0	0	0	0	0	0	0	5976	1	0.000167336	3318	0	0	73	0	0	1491	0	0
15612851	rs778171944	TA	T	intron_variant	MODIFIER	10930	1	9.14913e-05	2628	6	0.00228311	1023	0	0	5973	0	0	0	0	0	0	0	0	0	0	0	6008	0	0	3349	1	0.000298597	72	0	0	1501	0	0
15612915	rs1200021725	T	C	intron_variant	MODIFIER	10883	1	9.18864e-05	2619	0	0	1013	0	0	5904	0	0	0	0	0	0	0	0	0	0	0	5978	1	0.00016728	3340	0	0	74	0	0	1491	0	0
15612969	rs201900069	C	T	missense_variant&splice_region_variant	MODERATE	91316	23	0.000251873	18321	0	0	14493	11	0.000758987	18872	0	0	17205	0	0	1974	1	0.000506586	19003	1	5.26233e-05	36054	9	0.000249626	3477	1	0.000287604	7071	0	0	23737	11	0.000463412
15613006	rs143158922	T	G	missense_variant	MODERATE	92245	0	0	18517	0	0	14750	0	0	18992	4	0.000210615	18334	0	0	1981	0	0	19118	0	0	36509	0	0	3499	0	0	7107	0	0	24031	0	0
15613008	rs1395878099	T	G	missense_variant	MODERATE	92270	2	2.16755e-05	18513	0	0	14757	0	0	19003	0	0	18339	0	0	1980	1	0.000505051	19122	0	0	36516	0	0	3502	0	0	7108	0	0	24042	1	4.15939e-05
15613060	rs376392863	G	A	synonymous_variant	LOW	92593	0	0	18584	0	0	14838	0	0	19070	6	0.00031463	18776	0	0	1981	0	0	19152	0	0	36704	0	0	3513	0	0	7116	0	0	24127	0	0
15613067	rs766996587	C	T	missense_variant	MODERATE	92590	0	0	18563	0	0	14830	0	0	19063	5	0.000262288	18809	0	0	1982	0	0	19150	0	0	36696	0	0	3523	0	0	7115	0	0	24124	0	0
15613115	rs370473130	C	T	synonymous_variant	LOW	92488	0	0	18477	0	0	14785	0	0	19022	6	0.000315424	18869	0	0	1982	0	0	19156	0	0	36634	0	0	3510	0	0	7107	0	0	24099	0	0
15613121	rs1199100713	A	T	missense_variant	MODERATE	92536	1	1.08066e-05	18445	0	0	14803	0	0	19074	2	0.000104855	18835	0	0	1981	0	0	19153	0	0	36670	1	2.72702e-05	3530	0	0	7104	0	0	24098	0	0
15613248	rs776604435	A	G	intron_variant	MODIFIER	10819	1	9.243e-05	2611	0	0	998	0	0	5837	0	0	0	0	0	0	0	0	0	0	0	5946	1	0.00016818	3309	0	0	74	0	0	1490	0	0
15613336	rs1022094881	T	G	intron_variant	MODIFIER	10821	0	0	2621	0	0	1009	0	0	5868	1	0.000170416	0	0	0	0	0	0	0	0	0	5966	0	0	3302	0	0	72	0	0	1481	0	0
15613347	rs770175104	A	AG	intron_variant	MODIFIER	10777	5	0.000463951	2624	0	0	1005	0	0	5845	1	0.000171086	0	0	0	0	0	0	0	0	0	5948	5	0.000840619	3276	0	0	72	0	0	1481	0	0
15613365	rs1318381611	C	G	intron_variant	MODIFIER	10793	1	9.26526e-05	2609	0	0	996	0	0	5862	0	0	0	0	0	0	0	0	0	0	0	5967	1	0.000167588	3270	0	0	71	0	0	1485	0	0
15613467	rs962847268	C	T	intron_variant	MODIFIER	10813	0	0	2614	0	0	1008	0	0	5861	22	0.00375363	0	0	0	0	0	0	0	0	0	5960	0	0	3286	0	0	74	0	0	1493	0	0
15613485	rs1398030400	G	T	intron_variant	MODIFIER	10822	0	0	2613	0	0	999	0	0	5861	1	0.000170619	0	0	0	0	0	0	0	0	0	5969	0	0	3290	0	0	73	0	0	1490	0	0
15613538	rs1284966490	C	G	intron_variant	MODIFIER	10798	0	0	2600	0	0	988	1	0.00101215	5839	0	0	0	0	0	0	0	0	0	0	0	5946	0	0	3280	0	0	74	0	0	1498	0	0
15613556	rs918688784	G	A	intron_variant	MODIFIER	10774	0	0	2607	0	0	997	0	0	5822	0	0	0	0	0	0	0	0	0	0	0	5933	0	0	3271	0	0	73	0	0	1497	0	0
15613575	rs768102017	G	A	intron_variant	MODIFIER	10757	0	0	2610	0	0	988	0	0	5836	0	0	0	0	0	0	0	0	0	0	0	5919	0	0	3276	0	0	73	0	0	1489	0	0
15613581	rs951434372	G	A	intron_variant	MODIFIER	10760	0	0	2608	0	0	981	0	0	5834	1	0.000171409	0	0	0	0	0	0	0	0	0	5925	0	0	3271	0	0	73	0	0	1491	0	0
15613605	rs992155811	C	T	intron_variant	MODIFIER	10749	0	0	2612	0	0	991	0	0	5811	2	0.000344175	0	0	0	0	0	0	0	0	0	5933	0	0	3260	0	0	71	0	0	1485	0	0
15613615	rs1285344776	G	C	intron_variant	MODIFIER	10673	4	0.000374777	2560	0	0	985	0	0	5758	0	0	0	0	0	0	0	0	0	0	0	5919	3	0.000506842	3203	0	0	72	0	0	1479	1	0.000676133
15613629	rs1487595052	G	C	intron_variant	MODIFIER	10791	1	9.26698e-05	2619	0	0	998	0	0	5798	0	0	0	0	0	0	0	0	0	0	0	5942	1	0.000168294	3287	0	0	73	0	0	1489	0	0
15613697	rs762704962	G	A	intron_variant	MODIFIER	10797	0	0	2622	0	0	1007	0	0	5851	1	0.000170911	0	0	0	0	0	0	0	0	0	5942	0	0	3296	0	0	72	0	0	1487	0	0
15613714	rs925529838	T	C	intron_variant	MODIFIER	10772	0	0	2612	0	0	999	0	0	5821	8	0.00137433	0	0	0	0	0	0	0	0	0	5939	0	0	3279	0	0	73	0	0	1481	0	0
15613721	rs912529231	C	G	intron_variant	MODIFIER	10798	2	0.000185219	2612	0	0	1005	0	0	5832	0	0	0	0	0	0	0	0	0	0	0	5946	0	0	3289	1	0.000304044	73	0	0	1490	1	0.000671141
15613722	rs1052566947	C	G	intron_variant	MODIFIER	10818	0	0	2608	0	0	1006	0	0	5847	1	0.000171028	0	0	0	0	0	0	0	0	0	5955	0	0	3297	0	0	73	0	0	1493	0	0
15613734	rs766799501	T	C	intron_variant	MODIFIER	10835	0	0	2615	0	0	1010	2	0.0019802	5866	0	0	0	0	0	0	0	0	0	0	0	5961	0	0	3311	0	0	73	0	0	1490	0	0
15613751	rs1470931970	G	A	intron_variant	MODIFIER	10850	0	0	2600	0	0	1007	1	0.000993049	5893	0	0	0	0	0	0	0	0	0	0	0	5959	0	0	3331	0	0	73	0	0	1487	0	0
15613774	rs1009981339	G	C	intron_variant	MODIFIER	10812	0	0	2590	0	0	1001	0	0	5873	3	0.000510812	0	0	0	0	0	0	0	0	0	5940	0	0	3312	0	0	71	0	0	1489	0	0
15613775	rs1050787971	T	A	intron_variant	MODIFIER	10816	0	0	2594	0	0	1005	0	0	5867	8	0.00136356	0	0	0	0	0	0	0	0	0	5945	0	0	3308	0	0	72	0	0	1491	0	0
15613805	rs1417803216	T	TC	intron_variant	MODIFIER	10815	0	0	2556	0	0	1005	0	0	5873	1	0.000170271	0	0	0	0	0	0	0	0	0	5936	0	0	3313	0	0	73	0	0	1493	0	0
15613830	rs1304946944	C	A	intron_variant	MODIFIER	10782	0	0	2538	0	0	1002	2	0.00199601	5853	0	0	0	0	0	0	0	0	0	0	0	5920	0	0	3309	0	0	73	0	0	1480	0	0
15613852	rs546624063	G	A	intron_variant	MODIFIER	10789	0	0	2517	0	0	1001	0	0	5822	1	0.000171762	0	0	0	0	0	0	0	0	0	5917	0	0	3319	0	0	74	0	0	1479	0	0
15613863	.	C	T	intron_variant	MODIFIER	10791	0	0	2533	1	0.000394789	999	0	0	5860	0	0	0	0	0	0	0	0	0	0	0	5926	0	0	3307	0	0	73	0	0	1485	0	0
15613874	rs1386050417	T	C	intron_variant	MODIFIER	10762	0	0	2517	0	0	991	0	0	5828	1	0.000171585	0	0	0	0	0	0	0	0	0	5913	0	0	3299	0	0	74	0	0	1476	0	0
15613893	rs1321317449	G	GA	intron_variant	MODIFIER	10734	0	0	2527	0	0	992	0	0	5837	1	0.000171321	0	0	0	0	0	0	0	0	0	5905	0	0	3295	0	0	72	0	0	1462	0	0
15613939	rs759889612	T	C	intron_variant	MODIFIER	10740	1	9.31099e-05	2535	0	0	1004	0	0	5863	0	0	0	0	0	0	0	0	0	0	0	5910	0	0	3293	0	0	70	0	0	1467	1	0.000681663
15613956	rs765668990	T	C	intron_variant	MODIFIER	10757	1	9.29627e-05	2526	0	0	992	0	0	5865	16	0.00272805	0	0	0	0	0	0	0	0	0	5917	0	0	3308	0	0	68	0	0	1464	1	0.00068306
15614041	rs1248256320	T	C	intron_variant	MODIFIER	10763	1	9.29109e-05	2402	0	0	1000	0	0	5865	0	0	0	0	0	0	0	0	0	0	0	5881	1	0.000170039	3343	0	0	73	0	0	1466	0	0
15614080	rs1293191023	T	C	intron_variant	MODIFIER	10766	1	9.2885e-05	2260	0	0	1009	0	0	5870	0	0	0	0	0	0	0	0	0	0	0	5875	1	0.000170213	3358	0	0	72	0	0	1461	0	0
15614087	rs961267904	TTTA	T	intron_variant	MODIFIER	10741	1	9.31012e-05	2233	0	0	1008	0	0	5871	0	0	0	0	0	0	0	0	0	0	0	5862	1	0.00017059	3353	0	0	74	0	0	1452	0	0
15614101	rs973884655	T	C	intron_variant	MODIFIER	10768	0	0	2240	0	0	1008	0	0	5907	1	0.000169291	0	0	0	0	0	0	0	0	0	5876	0	0	3359	0	0	73	0	0	1460	0	0
15614124	rs1253051602	G	A	intron_variant	MODIFIER	10703	0	0	2240	1	0.000446429	997	0	0	5838	0	0	0	0	0	0	0	0	0	0	0	5847	0	0	3335	0	0	73	0	0	1448	0	0
15614144	rs1439201324	C	T	intron_variant	MODIFIER	10759	0	0	2336	0	0	996	0	0	5861	2	0.000341239	0	0	0	0	0	0	0	0	0	5874	0	0	3348	0	0	72	0	0	1465	0	0
15614145	rs2023802	G	A	intron_variant	MODIFIER	10550	6718	0.636777	2280	1548	0.678947	992	991	0.998992	5763	4440	0.770432	0	0	0	0	0	0	0	0	0	5766	3685	0.639091	3271	2108	0.644451	72	53	0.736111	1441	872	0.605135
15614156	rs1379293447	A	G	intron_variant	MODIFIER	10718	0	0	2348	0	0	996	0	0	5857	0	0	0	0	0	0	0	0	0	0	0	5866	0	0	3333	0	0	70	0	0	1449	0	0
15614212	rs1164907490	A	G	intron_variant	MODIFIER	10707	4	0.000373587	2397	0	0	991	0	0	5833	0	0	0	0	0	0	0	0	0	0	0	5862	0	0	3316	4	0.00120627	70	0	0	1459	0	0
15614220	rs988341544	G	C	intron_variant	MODIFIER	10697	1	9.34842e-05	2412	0	0	980	0	0	5793	0	0	0	0	0	0	0	0	0	0	0	5857	1	0.000170736	3310	0	0	71	0	0	1459	0	0
15614225	rs1457305387	T	C	intron_variant	MODIFIER	10699	1	9.34667e-05	2413	0	0	989	0	0	5809	0	0	0	0	0	0	0	0	0	0	0	5859	0	0	3304	1	0.000302663	71	0	0	1465	0	0
15614233	rs914069626	T	C	intron_variant	MODIFIER	10732	1	9.31793e-05	2450	0	0	1000	0	0	5825	0	0	0	0	0	0	0	0	0	0	0	5878	1	0.000170126	3313	0	0	71	0	0	1470	0	0
15614250	rs146598386	G	T	intron_variant	MODIFIER	10666	214	0.0200638	2474	22	0.00889248	986	0	0	5783	18	0.00311257	0	0	0	0	0	0	0	0	0	5858	127	0.0216798	3288	46	0.0139903	69	3	0.0434783	1451	38	0.0261888
15614277	rs1391745445	A	G	intron_variant	MODIFIER	10738	0	0	2525	0	0	993	1	0.00100705	5839	0	0	0	0	0	0	0	0	0	0	0	5890	0	0	3304	0	0	70	0	0	1474	0	0
15614296	rs753270764	C	T	intron_variant	MODIFIER	10747	4	0.000372197	2532	0	0	990	0	0	5797	0	0	0	0	0	0	0	0	0	0	0	5908	3	0.000507786	3292	1	0.000303767	68	0	0	1479	0	0
15614303	rs757537854	T	C	intron_variant	MODIFIER	10778	48	0.00445352	2539	20	0.00787712	999	0	0	5852	3	0.000512645	0	0	0	0	0	0	0	0	0	5915	19	0.00321217	3305	24	0.00726172	71	0	0	1487	5	0.00336247
15614362	rs777836257	A	G	intron_variant	MODIFIER	10865	37	0.00340543	2574	5	0.0019425	1003	0	0	5892	3	0.000509165	0	0	0	0	0	0	0	0	0	5959	20	0.00335627	3341	13	0.00389105	71	0	0	1494	4	0.00267738
15614409	rs896233887	C	A	intron_variant	MODIFIER	10838	1	9.22679e-05	2585	0	0	1009	0	0	5881	0	0	0	0	0	0	0	0	0	0	0	5973	1	0.00016742	3308	0	0	74	0	0	1483	0	0
15614414	rs1243170720	C	T	intron_variant	MODIFIER	10823	1	9.23958e-05	2587	0	0	1003	0	0	5889	0	0	0	0	0	0	0	0	0	0	0	5961	1	0.000167757	3307	0	0	73	0	0	1482	0	0
15614436	rs1253463812	ACT	A	intron_variant	MODIFIER	10821	0	0	2592	0	0	1000	0	0	5895	1	0.000169635	0	0	0	0	0	0	0	0	0	5951	0	0	3314	0	0	73	0	0	1483	0	0
15614467	rs1015224138	C	T	intron_variant	MODIFIER	10796	0	0	2600	0	0	1002	0	0	5893	1	0.000169693	0	0	0	0	0	0	0	0	0	5943	0	0	3293	0	0	72	0	0	1488	0	0
15614468	rs745651366	G	A	intron_variant	MODIFIER	10811	12	0.00110998	2608	0	0	1005	0	0	5896	2	0.000339213	0	0	0	0	0	0	0	0	0	5951	8	0.00134431	3297	0	0	71	0	0	1492	4	0.00268097
15614481	rs755895114	A	C	intron_variant	MODIFIER	10857	0	0	2610	0	0	1011	0	0	5930	2	0.000337268	0	0	0	0	0	0	0	0	0	5967	0	0	3322	0	0	71	0	0	1497	0	0
15614550	rs779106177	C	T	intron_variant	MODIFIER	10794	1	9.26441e-05	2618	0	0	991	0	0	5905	0	0	0	0	0	0	0	0	0	0	0	5954	1	0.000167954	3288	0	0	70	0	0	1482	0	0
15614571	rs988372838	G	C	intron_variant	MODIFIER	10792	0	0	2626	0	0	994	0	0	5927	3	0.000506158	0	0	0	0	0	0	0	0	0	5964	0	0	3278	0	0	71	0	0	1479	0	0
15614578	rs1423183745	C	A	intron_variant	MODIFIER	10805	0	0	2620	1	0.000381679	992	0	0	5930	0	0	0	0	0	0	0	0	0	0	0	5979	0	0	3280	0	0	70	0	0	1476	0	0
15614591	rs749231176	T	TC	intron_variant	MODIFIER	10778	0	0	2616	0	0	992	0	0	5903	2	0.000338811	0	0	0	0	0	0	0	0	0	5955	0	0	3270	0	0	71	0	0	1482	0	0
15614604	rs746824040	A	C	intron_variant	MODIFIER	10805	1	9.25497e-05	2618	0	0	988	0	0	5892	0	0	0	0	0	0	0	0	0	0	0	5967	1	0.000167588	3278	0	0	71	0	0	1489	0	0
15614618	rs1465980428	C	T	intron_variant	MODIFIER	10627	0	0	2581	0	0	955	0	0	5680	2	0.000352113	0	0	0	0	0	0	0	0	0	5885	0	0	3198	0	0	72	0	0	1472	0	0
15614663	rs768560726	G	GT	intron_variant	MODIFIER	10683	6769	0.633624	2622	1778	0.678108	997	995	0.997994	5877	5220	0.888208	0	0	0	0	0	0	0	0	0	5875	3720	0.633191	3258	2094	0.642726	72	53	0.736111	1478	902	0.610284
15614669	rs1039818561	T	C	intron_variant	MODIFIER	10884	0	0	2623	0	0	1008	0	0	5932	0	0	0	0	0	0	0	0	0	0	0	5987	0	0	3327	0	0	73	0	0	1497	0	0
15614673	rs898144162	C	T	intron_variant	MODIFIER	10888	1	9.18442e-05	2628	0	0	1006	0	0	5936	0	0	0	0	0	0	0	0	0	0	0	5988	1	0.000167001	3331	0	0	72	0	0	1497	0	0
15614674	rs1337475427	G	A	intron_variant	MODIFIER	10879	2	0.00018384	2626	0	0	1008	0	0	5924	0	0	0	0	0	0	0	0	0	0	0	5980	2	0.000334448	3329	0	0	73	0	0	1497	0	0
15614738	rs931260478	A	T	intron_variant	MODIFIER	10930	5	0.000457457	2639	0	0	1021	0	0	5964	0	0	0	0	0	0	0	0	0	0	0	6001	1	0.000166639	3356	2	0.000595948	74	0	0	1499	2	0.00133422
15614746	rs747857461	C	T	intron_variant	MODIFIER	10912	2	0.000183284	2632	8	0.00303951	1015	0	0	5942	0	0	0	0	0	0	0	0	0	0	0	5996	0	0	3343	2	0.000598265	74	0	0	1499	0	0
15614747	rs1036672365	G	A	intron_variant	MODIFIER	10897	0	0	2629	0	0	1015	0	0	5938	1	0.000168407	0	0	0	0	0	0	0	0	0	5989	0	0	3342	0	0	74	0	0	1492	0	0
15614754	rs1327502796	GC	G	intron_variant	MODIFIER	10905	0	0	2634	0	0	1018	0	0	5944	1	0.000168237	0	0	0	0	0	0	0	0	0	5986	0	0	3348	0	0	74	0	0	1497	0	0
15614787	rs771727154	T	C	intron_variant	MODIFIER	10834	7	0.000646114	2630	0	0	1005	0	0	5906	1	0.000169319	0	0	0	0	0	0	0	0	0	5949	5	0.000840477	3316	2	0.000603136	73	0	0	1496	0	0
15614794	rs184589032	C	T	intron_variant	MODIFIER	10819	5	0.00046215	2630	0	0	996	0	0	5881	0	0	0	0	0	0	0	0	0	0	0	5948	4	0.000672495	3305	0	0	73	0	0	1493	1	0.000669792
15614812	rs1013376744	A	G	intron_variant	MODIFIER	10850	0	0	2634	0	0	1005	0	0	5911	1	0.000169176	0	0	0	0	0	0	0	0	0	5969	0	0	3317	0	0	73	0	0	1491	0	0
15614857	rs4646129	C	T	intron_variant	MODIFIER	10796	3	0.000277881	2620	0	0	997	0	0	5811	528	0.0908622	0	0	0	0	0	0	0	0	0	5952	2	0.000336022	3280	0	0	72	0	0	1492	1	0.000670241
15614870	rs765588449	C	A	intron_variant	MODIFIER	10797	0	0	2614	0	0	991	0	0	5850	1	0.00017094	0	0	0	0	0	0	0	0	0	5961	0	0	3273	0	0	72	0	0	1491	0	0
15614872	rs6632677	G	C	intron_variant	MODIFIER	10800	5	0.000462963	2615	0	0	990	65	0.0656566	5849	5	0.000854847	0	0	0	0	0	0	0	0	0	5970	2	0.000335008	3266	2	0.00061237	72	0	0	1492	1	0.000670241
15614924	rs1179576182	G	A	intron_variant	MODIFIER	10781	0	0	2624	0	0	998	2	0.00200401	5864	0	0	0	0	0	0	0	0	0	0	0	5951	0	0	3266	0	0	73	0	0	1491	0	0
15614926	rs1263827097	G	A	intron_variant	MODIFIER	10781	0	0	2616	0	0	1000	0	0	5853	1	0.000170853	0	0	0	0	0	0	0	0	0	5946	0	0	3268	0	0	74	0	0	1493	0	0
15614942	rs4646128	C	T	intron_variant	MODIFIER	10791	13	0.00120471	2623	0	0	991	0	0	5815	448	0.0770421	0	0	0	0	0	0	0	0	0	5958	11	0.00184626	3266	2	0.00061237	72	0	0	1495	0	0
15614956	rs751700532	G	A	intron_variant	MODIFIER	10776	0	0	2622	0	0	979	0	0	5806	6	0.00103341	0	0	0	0	0	0	0	0	0	5956	0	0	3253	0	0	74	0	0	1493	0	0
15614971	rs1421122677	T	C	intron_variant	MODIFIER	10816	0	0	2621	0	0	989	0	0	5817	0	0	0	0	0	0	0	0	0	0	0	5964	0	0	3287	0	0	73	0	0	1492	0	0
15614999	rs1471087043	C	A	intron_variant	MODIFIER	10806	0	0	2625	0	0	991	0	0	5849	1	0.000170969	0	0	0	0	0	0	0	0	0	5976	0	0	3265	0	0	73	0	0	1492	0	0
15615008	rs988051539	C	T	intron_variant	MODIFIER	10800	0	0	2622	0	0	990	0	0	5821	0	0	0	0	0	0	0	0	0	0	0	5965	0	0	3270	0	0	72	0	0	1493	0	0
15615011	rs1358798159	T	A	intron_variant	MODIFIER	10828	0	0	2620	0	0	991	0	0	5830	1	0.000171527	0	0	0	0	0	0	0	0	0	5973	0	0	3290	0	0	73	0	0	1492	0	0
15615068	rs191869625	C	A	intron_variant	MODIFIER	10850	148	0.0136406	2635	8	0.00303605	998	0	0	5882	18	0.00306018	0	0	0	0	0	0	0	0	0	5978	106	0.0177317	3301	29	0.00878522	74	1	0.0135135	1497	12	0.00801603
15615125	rs964160213	C	T	intron_variant	MODIFIER	10770	1	9.28505e-05	2621	0	0	995	0	0	5823	1	0.000171733	0	0	0	0	0	0	0	0	0	5965	0	0	3240	1	0.000308642	73	0	0	1492	0	0
15615136	rs762546113	T	C	intron_variant	MODIFIER	10734	2	0.000186324	2605	0	0	981	0	0	5807	1	0.000172206	0	0	0	0	0	0	0	0	0	5947	1	0.000168152	3231	0	0	73	0	0	1483	1	0.000674309
15615154	rs1276708480	G	C	intron_variant	MODIFIER	10760	1	9.29368e-05	2617	0	0	994	0	0	5816	0	0	0	0	0	0	0	0	0	0	0	5955	1	0.000167926	3252	0	0	72	0	0	1481	0	0
15615201	rs779872331	T	C	intron_variant	MODIFIER	10575	0	0	2546	0	0	979	2	0.0020429	5723	0	0	0	0	0	0	0	0	0	0	0	5900	0	0	3134	0	0	73	0	0	1468	0	0
15615300	rs766172575	C	T	intron_variant	MODIFIER	10503	4	0.000380844	2547	0	0	974	0	0	5650	0	0	0	0	0	0	0	0	0	0	0	5867	1	0.000170445	3101	3	0.00096743	73	0	0	1462	0	0
15615313	rs1301589498	C	G	intron_variant	MODIFIER	10461	1	9.55932e-05	2553	0	0	970	0	0	5627	0	0	0	0	0	0	0	0	0	0	0	5851	1	0.000170911	3080	0	0	71	0	0	1459	0	0
15615325	rs1207437197	C	G	intron_variant	MODIFIER	10435	0	0	2537	1	0.000394166	971	0	0	5625	0	0	0	0	0	0	0	0	0	0	0	5847	0	0	3069	0	0	71	0	0	1448	0	0
15615327	rs574410255	A	G	intron_variant	MODIFIER	10437	42	0.00402414	2557	0	0	971	0	0	5625	1	0.000177778	0	0	0	0	0	0	0	0	0	5835	30	0.00514139	3078	7	0.0022742	70	1	0.0142857	1454	4	0.00275103
15615341	rs1048018307	T	C	intron_variant	MODIFIER	10348	0	0	2539	0	0	973	0	0	5574	1	0.000179404	0	0	0	0	0	0	0	0	0	5817	0	0	3021	0	0	70	0	0	1440	0	0
15615343	rs747663481	C	G	intron_variant	MODIFIER	10401	0	0	2549	0	0	979	0	0	5628	1	0.000177683	0	0	0	0	0	0	0	0	0	5819	0	0	3066	0	0	70	0	0	1446	0	0
15615343	rs747663481	C	T	intron_variant	MODIFIER	10401	0	0	2549	0	0	979	0	0	5628	0	0	0	0	0	0	0	0	0	0	0	5819	0	0	3066	0	0	70	0	0	1446	0	0
15615345	rs1046698534	A	C	intron_variant	MODIFIER	10472	0	0	2563	0	0	972	0	0	5638	1	0.000177368	0	0	0	0	0	0	0	0	0	5851	0	0	3098	0	0	70	0	0	1453	0	0
15615353	rs1191526165	C	T	intron_variant	MODIFIER	10485	0	0	2563	0	0	978	0	0	5648	1	0.000177054	0	0	0	0	0	0	0	0	0	5867	0	0	3092	0	0	70	0	0	1456	0	0
15615369	rs1431610622	G	A	intron_variant	MODIFIER	10310	0	0	2521	0	0	959	2	0.00208551	5539	0	0	0	0	0	0	0	0	0	0	0	5785	0	0	3019	0	0	69	0	0	1437	0	0
15615372	.	C	T	intron_variant	MODIFIER	10379	0	0	2545	0	0	972	0	0	5568	0	0	0	0	0	0	0	0	0	0	0	5814	0	0	3060	0	0	68	0	0	1437	0	0
15615421	rs1161419172	T	C	intron_variant	MODIFIER	10214	1	9.79048e-05	2470	0	0	944	0	0	5439	0	0	0	0	0	0	0	0	0	0	0	5755	0	0	2981	0	0	70	0	0	1408	1	0.000710227
15615431	rs905006218	C	T	intron_variant	MODIFIER	9804	2	0.000203998	2374	0	0	894	0	0	5188	0	0	0	0	0	0	0	0	0	0	0	5583	2	0.00035823	2801	0	0	65	0	0	1355	0	0
15615435	rs1454773723	G	A	intron_variant	MODIFIER	9924	1	0.000100766	2391	0	0	905	0	0	5278	0	0	0	0	0	0	0	0	0	0	0	5654	1	0.000176866	2839	0	0	65	0	0	1366	0	0
15615436	rs1002727778	C	T	intron_variant	MODIFIER	9771	0	0	2341	0	0	890	0	0	5167	0	0	0	0	0	0	0	0	0	0	0	5561	0	0	2792	0	0	64	0	0	1354	0	0
15615445	rs1053889384	C	A	intron_variant	MODIFIER	9963	2	0.000200743	2392	1	0.00041806	915	0	0	5340	0	0	0	0	0	0	0	0	0	0	0	5658	2	0.000353482	2863	0	0	63	0	0	1379	0	0
15615453	rs4646127	A	G	intron_variant	MODIFIER	9249	5756	0.622338	2230	1463	0.656054	858	858	1	4926	3834	0.778319	0	0	0	0	0	0	0	0	0	5327	3309	0.621175	2552	1631	0.639107	61	45	0.737705	1309	771	0.588999
15615454	rs1437687763	C	T	intron_variant	MODIFIER	9608	0	0	2299	0	0	887	1	0.0011274	5145	0	0	0	0	0	0	0	0	0	0	0	5535	0	0	2668	0	0	59	0	0	1346	0	0
15615470	rs1293251338	C	G	intron_variant	MODIFIER	9469	0	0	2235	0	0	853	1	0.00117233	5104	0	0	0	0	0	0	0	0	0	0	0	5427	0	0	2652	0	0	60	0	0	1330	0	0
15615481	rs1366506559	G	C	intron_variant	MODIFIER	7927	1	0.000126151	1543	0	0	693	0	0	4307	0	0	0	0	0	0	0	0	0	0	0	4750	0	0	1966	1	0.000508647	55	0	0	1156	0	0
15615489	rs1243432491	A	G	intron_variant	MODIFIER	7024	1	0.000142369	1841	0	0	420	0	0	3771	0	0	0	0	0	0	0	0	0	0	0	3992	0	0	1937	0	0	52	0	0	1043	1	0.000958773
15615489	rs1243432491	ATC	A	intron_variant	MODIFIER	7024	0	0	1841	0	0	420	2	0.0047619	3771	0	0	0	0	0	0	0	0	0	0	0	3992	0	0	1937	0	0	52	0	0	1043	0	0
15615497	rs868113468	C	A	intron_variant	MODIFIER	6263	13	0.00207568	597	5	0.00837521	645	1	0.00155039	3521	2	0.00056802	0	0	0	0	0	0	0	0	0	3871	7	0.00180832	1599	4	0.00250156	12	0	0	781	2	0.00256082
15615497	rs868113468	C	CA	intron_variant	MODIFIER	6263	3956	0.631646	597	329	0.551089	645	592	0.917829	3521	2078	0.590173	0	0	0	0	0	0	0	0	0	3871	2446	0.631878	1599	1043	0.652283	12	8	0.666667	781	459	0.587708
15615497	rs868113468	C	CAA	intron_variant	MODIFIER	6263	13	0.00207568	597	13	0.0217755	645	29	0.0449612	3521	3	0.000852031	0	0	0	0	0	0	0	0	0	3871	6	0.00154999	1599	7	0.00437774	12	0	0	781	0	0
15615497	rs868113468	CA	C	intron_variant	MODIFIER	6263	16	0.00255469	597	18	0.0301508	645	0	0	3521	8	0.00227208	0	0	0	0	0	0	0	0	0	3871	3	0.000774994	1599	7	0.00437774	12	0	0	781	6	0.00768246
15615497	rs868113468	CAA	C	intron_variant	MODIFIER	6263	4	0.000638672	597	1	0.00167504	645	0	0	3521	0	0	0	0	0	0	0	0	0	0	0	3871	3	0.000774994	1599	0	0	12	0	0	781	1	0.00128041
15615497	rs868113468	CAAA	C	intron_variant	MODIFIER	6263	1	0.000159668	597	0	0	645	0	0	3521	0	0	0	0	0	0	0	0	0	0	0	3871	1	0.000258331	1599	0	0	12	0	0	781	0	0
15615534	rs1009134662	C	G	intron_variant	MODIFIER	10295	0	0	2349	0	0	953	0	0	5539	0	0	0	0	0	0	0	0	0	0	0	5779	0	0	3010	0	0	72	0	0	1434	0	0
15615585	rs1018220906	A	G	intron_variant	MODIFIER	10597	0	0	2524	0	0	975	0	0	5752	1	0.000173853	0	0	0	0	0	0	0	0	0	5899	0	0	3153	0	0	73	0	0	1472	0	0
15615617	rs1487633351	T	C	intron_variant	MODIFIER	10755	0	0	2590	0	0	987	1	0.00101317	5848	0	0	0	0	0	0	0	0	0	0	0	5958	0	0	3237	0	0	74	0	0	1486	0	0
15615623	rs901035943	T	C	intron_variant	MODIFIER	10731	0	0	2585	0	0	987	0	0	5827	1	0.000171615	0	0	0	0	0	0	0	0	0	5944	0	0	3229	0	0	74	0	0	1484	0	0
15615632	rs137910448	T	C	intron_variant	MODIFIER	10760	12	0.00111524	2604	34	0.0130568	986	27	0.0273834	5820	0	0	0	0	0	0	0	0	0	0	0	5955	3	0.000503778	3247	8	0.00246381	74	0	0	1484	1	0.000673854
15615695	rs919680991	C	T	intron_variant	MODIFIER	10676	0	0	2570	0	0	969	0	0	5748	0	0	0	0	0	0	0	0	0	0	0	5910	0	0	3226	0	0	71	0	0	1469	0	0
15615697	rs767609706	A	T	intron_variant	MODIFIER	10652	0	0	2573	0	0	965	11	0.011399	5759	0	0	0	0	0	0	0	0	0	0	0	5896	0	0	3218	0	0	71	0	0	1467	0	0
15615708	rs1387655337	A	C	intron_variant	MODIFIER	10658	0	0	2575	0	0	965	0	0	5735	1	0.000174368	0	0	0	0	0	0	0	0	0	5902	0	0	3215	0	0	71	0	0	1470	0	0
15615719	rs1406419859	T	G	intron_variant	MODIFIER	10655	0	0	2574	0	0	971	0	0	5738	1	0.000174277	0	0	0	0	0	0	0	0	0	5886	0	0	3223	0	0	72	0	0	1474	0	0
15615763	rs1164524135	T	C	intron_variant	MODIFIER	10727	1	9.32227e-05	2582	0	0	981	0	0	5771	0	0	0	0	0	0	0	0	0	0	0	5927	1	0.000168719	3248	0	0	71	0	0	1481	0	0
15615788	rs926501210	T	A	intron_variant	MODIFIER	10719	0	0	2585	0	0	974	0	0	5795	1	0.000172563	0	0	0	0	0	0	0	0	0	5922	0	0	3243	0	0	73	0	0	1481	0	0
15615861	rs145890723	C	A	intron_variant	MODIFIER	10822	2	0.000184809	2623	0	0	996	0	0	5845	47	0.00804106	0	0	0	0	0	0	0	0	0	5969	1	0.000167532	3293	0	0	71	0	0	1489	1	0.000671592
15615871	rs1377144672	C	T	intron_variant	MODIFIER	10799	0	0	2614	0	0	994	0	0	5837	1	0.000171321	0	0	0	0	0	0	0	0	0	5968	0	0	3273	0	0	72	0	0	1486	0	0
15615883	rs1445467874	C	T	intron_variant	MODIFIER	10797	1	9.26183e-05	2620	0	0	994	0	0	5836	0	0	0	0	0	0	0	0	0	0	0	5960	1	0.000167785	3280	0	0	71	0	0	1486	0	0
15615936	rs1306397156	C	T	intron_variant	MODIFIER	10760	1	9.29368e-05	2601	0	0	989	0	0	5798	0	0	0	0	0	0	0	0	0	0	0	5929	0	0	3287	0	0	73	0	0	1471	1	0.00067981
15615999	rs918345318	TCA	T	intron_variant	MODIFIER	10827	0	0	2608	0	0	1005	0	0	5911	2	0.000338352	0	0	0	0	0	0	0	0	0	5946	0	0	3319	0	0	73	0	0	1489	0	0
15616015	rs1228772909	G	A	intron_variant	MODIFIER	10824	0	0	2606	0	0	1002	0	0	5883	1	0.000169981	0	0	0	0	0	0	0	0	0	5944	0	0	3319	0	0	73	0	0	1488	0	0
15616032	rs900714708	T	C	intron_variant	MODIFIER	10878	0	0	2612	0	0	1015	0	0	5902	1	0.000169434	0	0	0	0	0	0	0	0	0	5972	0	0	3338	0	0	74	0	0	1494	0	0
15616103	rs34481900	C	CA	intron_variant	MODIFIER	10507	6662	0.634053	2575	1744	0.677282	975	973	0.997949	5720	4499	0.786538	0	0	0	0	0	0	0	0	0	5810	3685	0.634251	3175	2045	0.644094	68	50	0.735294	1454	882	0.606602
15616103	rs34481900	C	CAA	intron_variant	MODIFIER	10507	0	0	2575	0	0	975	0	0	5720	2	0.00034965	0	0	0	0	0	0	0	0	0	5810	0	0	3175	0	0	68	0	0	1454	0	0
15616197	rs970429951	C	T	intron_variant	MODIFIER	10835	0	0	2599	0	0	993	0	0	5906	2	0.000338639	0	0	0	0	0	0	0	0	0	5952	0	0	3327	0	0	70	0	0	1486	0	0
15616198	rs779159859	G	A	intron_variant	MODIFIER	10817	2	0.000184894	2595	0	0	989	0	0	5901	0	0	0	0	0	0	0	0	0	0	0	5944	2	0.000336474	3317	0	0	70	0	0	1486	0	0
15616215	rs1239083105	C	T	intron_variant	MODIFIER	10875	0	0	2613	0	0	1000	0	0	5915	1	0.000169062	0	0	0	0	0	0	0	0	0	5971	0	0	3338	0	0	72	0	0	1494	0	0
15616219	rs138763015	C	G	intron_variant	MODIFIER	10875	1	9.1954e-05	2609	3	0.00114987	998	17	0.0170341	5928	1	0.000168691	0	0	0	0	0	0	0	0	0	5965	1	0.000167645	3346	0	0	72	0	0	1492	0	0
15616256	rs188213551	A	G	intron_variant	MODIFIER	10905	0	0	2628	0	0	1000	0	0	5942	0	0	0	0	0	0	0	0	0	0	0	5978	0	0	3357	0	0	73	0	0	1497	0	0
15616337	rs181788868	A	C	intron_variant	MODIFIER	10838	0	0	2622	0	0	986	0	0	5871	39	0.00664282	0	0	0	0	0	0	0	0	0	5959	0	0	3320	0	0	74	0	0	1485	0	0
15616368	rs746697417	T	C	intron_variant	MODIFIER	10849	0	0	2622	0	0	987	0	0	5912	5	0.000845737	0	0	0	0	0	0	0	0	0	5975	0	0	3313	0	0	74	0	0	1487	0	0
15616413	rs1181838863	C	T	intron_variant	MODIFIER	10851	1	9.21574e-05	2624	0	0	1003	0	0	5944	0	0	0	0	0	0	0	0	0	0	0	5972	1	0.000167448	3311	0	0	74	0	0	1494	0	0
15616420	rs894503800	C	T	intron_variant	MODIFIER	10845	0	0	2623	0	0	1002	0	0	5912	3	0.000507442	0	0	0	0	0	0	0	0	0	5961	0	0	3317	0	0	74	0	0	1493	0	0
15616426	rs187390194	C	G	intron_variant	MODIFIER	10838	1	9.22679e-05	2617	3	0.00114635	995	1	0.00100503	5908	1	0.000169262	0	0	0	0	0	0	0	0	0	5961	1	0.000167757	3315	0	0	73	0	0	1489	0	0
15616451	rs970845209	A	G	intron_variant	MODIFIER	10845	0	0	2612	1	0.000382848	1004	0	0	5896	1	0.000169607	0	0	0	0	0	0	0	0	0	5953	0	0	3324	0	0	72	0	0	1496	0	0
15616452	rs1400589573	C	T	intron_variant	MODIFIER	10843	1	9.22254e-05	2614	0	0	1000	0	0	5902	0	0	0	0	0	0	0	0	0	0	0	5962	1	0.000167729	3319	0	0	72	0	0	1490	0	0
15616472	rs1464715360	G	T	intron_variant	MODIFIER	10836	0	0	2614	0	0	1002	0	0	5853	1	0.000170853	0	0	0	0	0	0	0	0	0	5945	0	0	3324	0	0	73	0	0	1494	0	0
15616496	rs532429719	G	A	intron_variant	MODIFIER	10831	0	0	2611	0	0	997	0	0	5878	0	0	0	0	0	0	0	0	0	0	0	5946	0	0	3325	0	0	73	0	0	1487	0	0
15616544	rs989385213	C	T	intron_variant	MODIFIER	10825	0	0	2604	0	0	994	0	0	5890	1	0.000169779	0	0	0	0	0	0	0	0	0	5940	0	0	3321	0	0	73	0	0	1491	0	0
15616554	rs1283597294	A	G	intron_variant	MODIFIER	10880	1	9.19118e-05	2613	0	0	994	0	0	5917	0	0	0	0	0	0	0	0	0	0	0	5966	1	0.000167616	3349	0	0	74	0	0	1491	0	0
15616561	rs1376872929	G	A	intron_variant	MODIFIER	10863	1	9.20556e-05	2607	0	0	997	0	0	5899	0	0	0	0	0	0	0	0	0	0	0	5964	0	0	3335	1	0.00029985	74	0	0	1490	0	0
15616576	rs762374469	G	A	intron_variant	MODIFIER	10859	0	0	2598	0	0	997	1	0.00100301	5868	0	0	0	0	0	0	0	0	0	0	0	5958	0	0	3339	0	0	74	0	0	1488	0	0
15616585	rs1258395379	C	T	intron_variant	MODIFIER	10863	2	0.000184111	2601	0	0	986	0	0	5864	0	0	0	0	0	0	0	0	0	0	0	5965	2	0.000335289	3339	0	0	74	0	0	1485	0	0
15616604	rs1317552796	T	A	intron_variant	MODIFIER	10864	1	9.20471e-05	2600	0	0	991	0	0	5906	0	0	0	0	0	0	0	0	0	0	0	5975	1	0.000167364	3325	0	0	72	0	0	1492	0	0
15616672	rs1196931175	C	T	intron_variant	MODIFIER	10842	1	9.22339e-05	2596	0	0	989	0	0	5907	0	0	0	0	0	0	0	0	0	0	0	5949	0	0	3334	0	0	71	0	0	1488	1	0.000672043
15616673	rs1049312820	T	A	intron_variant	MODIFIER	10881	0	0	2601	0	0	995	0	0	5931	2	0.000337211	0	0	0	0	0	0	0	0	0	5965	0	0	3353	0	0	71	0	0	1492	0	0
15616690	rs1443115964	T	G	intron_variant	MODIFIER	10853	0	0	2593	0	0	996	0	0	5912	1	0.000169147	0	0	0	0	0	0	0	0	0	5950	0	0	3339	0	0	73	0	0	1491	0	0
15616728	rs1186924550	C	A	intron_variant	MODIFIER	10748	0	0	2570	0	0	994	0	0	5890	1	0.000169779	0	0	0	0	0	0	0	0	0	5912	0	0	3292	0	0	72	0	0	1472	0	0
15616730	rs4646125	A	T	intron_variant	MODIFIER	10789	1	9.2687e-05	2580	0	0	1008	0	0	5909	119	0.0201388	0	0	0	0	0	0	0	0	0	5911	1	0.000169176	3323	0	0	73	0	0	1482	0	0
15616736	rs1197184346	T	A	intron_variant	MODIFIER	10789	1	9.2687e-05	2573	0	0	1003	0	0	5932	0	0	0	0	0	0	0	0	0	0	0	5915	1	0.000169062	3320	0	0	73	0	0	1481	0	0
15616753	rs754020501	CTATTAAAA	C	intron_variant	MODIFIER	10843	214	0.0197362	2591	72	0.0277885	1007	0	0	5917	20	0.00338009	0	0	0	0	0	0	0	0	0	5952	115	0.0193212	3333	83	0.0249025	73	0	0	1485	16	0.0107744
15616796	rs4646124	T	C	intron_variant	MODIFIER	10728	6788	0.632737	2580	1754	0.679845	1008	1007	0.999008	5845	4487	0.767665	0	0	0	0	0	0	0	0	0	5866	3716	0.633481	3327	2129	0.639916	73	53	0.726027	1462	890	0.608755
15616799	rs1477301857	A	T	intron_variant	MODIFIER	10916	0	0	2585	0	0	1011	0	0	5918	1	0.000168976	0	0	0	0	0	0	0	0	0	5979	0	0	3375	0	0	73	0	0	1489	0	0
15616806	rs1410760554	A	G	intron_variant	MODIFIER	10897	1	9.17684e-05	2583	0	0	1016	0	0	5940	0	0	0	0	0	0	0	0	0	0	0	5975	0	0	3363	0	0	74	0	0	1485	1	0.000673401
15616823	rs1168151413	A	G	intron_variant	MODIFIER	10842	0	0	2573	1	0.000388651	1015	0	0	5910	0	0	0	0	0	0	0	0	0	0	0	5952	0	0	3329	0	0	74	0	0	1487	0	0
15616831	rs781052639	A	G	intron_variant	MODIFIER	10874	1	9.19625e-05	2591	0	0	1014	0	0	5913	0	0	0	0	0	0	0	0	0	0	0	5960	1	0.000167785	3351	0	0	73	0	0	1490	0	0
15616849	rs906316307	T	C	intron_variant	MODIFIER	10887	1	9.18527e-05	2582	0	0	1009	0	0	5915	0	0	0	0	0	0	0	0	0	0	0	5978	1	0.00016728	3342	0	0	73	0	0	1494	0	0
15616851	rs1332869827	T	C	intron_variant	MODIFIER	10874	1	9.19625e-05	2581	0	0	1010	0	0	5921	0	0	0	0	0	0	0	0	0	0	0	5970	1	0.000167504	3336	0	0	74	0	0	1494	0	0
15616853	rs1357365663	C	G	intron_variant	MODIFIER	10836	0	0	2580	0	0	1004	0	0	5910	1	0.000169205	0	0	0	0	0	0	0	0	0	5955	0	0	3325	0	0	74	0	0	1482	0	0
15616873	rs550649522	A	G	intron_variant	MODIFIER	10848	45	0.00414823	2580	2	0.000775194	1005	0	0	5898	3	0.000508647	0	0	0	0	0	0	0	0	0	5958	21	0.00352467	3327	4	0.00120228	73	2	0.0273973	1490	18	0.0120805
15616941	rs1278634266	A	C	intron_variant	MODIFIER	10819	0	0	2573	0	0	994	0	0	5835	1	0.00017138	0	0	0	0	0	0	0	0	0	5972	0	0	3287	0	0	72	0	0	1488	0	0
15616950	rs1339651446	G	C	intron_variant	MODIFIER	10792	1	9.26612e-05	2560	0	0	992	0	0	5821	0	0	0	0	0	0	0	0	0	0	0	5944	1	0.000168237	3294	0	0	72	0	0	1482	0	0
15617020	rs186957036	T	C	intron_variant	MODIFIER	10726	0	0	2534	0	0	990	0	0	5785	5	0.000864304	0	0	0	0	0	0	0	0	0	5916	0	0	3266	0	0	71	0	0	1473	0	0
15617025	rs751083574	C	G	intron_variant	MODIFIER	10697	0	0	2529	0	0	987	0	0	5758	6	0.00104203	0	0	0	0	0	0	0	0	0	5907	0	0	3253	0	0	71	0	0	1466	0	0
15617036	rs867521411	G	A	intron_variant	MODIFIER	10666	0	0	2513	0	0	977	0	0	5765	2	0.000346921	0	0	0	0	0	0	0	0	0	5887	0	0	3236	0	0	70	0	0	1473	0	0
15617061	rs769918434	C	T	intron_variant	MODIFIER	10727	7	0.000652559	2515	0	0	979	0	0	5784	0	0	0	0	0	0	0	0	0	0	0	5906	7	0.00118524	3270	0	0	72	0	0	1479	0	0
15617260	rs1021964145	T	A	intron_variant	MODIFIER	10858	0	0	2528	0	0	1002	0	0	5880	2	0.000340136	0	0	0	0	0	0	0	0	0	5966	0	0	3332	0	0	73	0	0	1487	0	0
15617287	rs1217925222	A	G	intron_variant	MODIFIER	10719	0	0	2519	1	0.000396983	984	0	0	5816	0	0	0	0	0	0	0	0	0	0	0	5912	0	0	3262	0	0	73	0	0	1472	0	0
15617300	rs1018809292	G	A	intron_variant	MODIFIER	10629	0	0	2511	0	0	967	0	0	5755	1	0.000173762	0	0	0	0	0	0	0	0	0	5881	0	0	3206	0	0	73	0	0	1469	0	0
15617301	rs4646123	C	T	intron_variant	MODIFIER	10689	4	0.000374216	2538	0	0	978	0	0	5747	608	0.105794	0	0	0	0	0	0	0	0	0	5900	4	0.000677966	3239	0	0	72	0	0	1478	0	0
15617313	rs1202029113	AT	A	intron_variant	MODIFIER	10758	5	0.00046477	2583	0	0	998	0	0	5890	0	0	0	0	0	0	0	0	0	0	0	5945	4	0.000672834	3263	0	0	73	0	0	1477	1	0.000677048
15617317	rs867667480	T	C	intron_variant	MODIFIER	10834	5	0.00046151	2593	0	0	1003	0	0	5917	0	0	0	0	0	0	0	0	0	0	0	5970	4	0.000670017	3299	0	0	73	0	0	1492	1	0.000670241
15617318	rs1301104129	AT	A	intron_variant	MODIFIER	10769	5	0.000464296	2582	0	0	999	0	0	5880	0	0	0	0	0	0	0	0	0	0	0	5944	4	0.000672948	3273	0	0	72	0	0	1480	1	0.000675676
15617325	rs1008137776	G	A	intron_variant	MODIFIER	10759	2	0.000185891	2578	0	0	995	0	0	5882	0	0	0	0	0	0	0	0	0	0	0	5941	2	0.000336644	3259	0	0	73	0	0	1486	0	0
15617341	rs1018058657	C	T	intron_variant	MODIFIER	10727	0	0	2586	1	0.000386698	993	0	0	5878	0	0	0	0	0	0	0	0	0	0	0	5920	0	0	3248	0	0	73	0	0	1486	0	0
15617343	rs1420962601	A	T	intron_variant	MODIFIER	10731	2	0.000186376	2595	0	0	994	0	0	5867	0	0	0	0	0	0	0	0	0	0	0	5923	0	0	3250	2	0.000615385	73	0	0	1485	0	0
15617366	rs190147327	C	G	intron_variant	MODIFIER	10717	0	0	2582	0	0	985	0	0	5841	38	0.00650574	0	0	0	0	0	0	0	0	0	5932	0	0	3234	0	0	73	0	0	1478	0	0
15617367	rs182808331	A	G	intron_variant	MODIFIER	10752	13	0.00120908	2583	0	0	989	0	0	5849	0	0	0	0	0	0	0	0	0	0	0	5940	8	0.0013468	3256	2	0.000614251	73	0	0	1483	3	0.00202293
15617380	rs1397975591	G	A	intron_variant	MODIFIER	10752	0	0	2582	0	0	995	1	0.00100503	5820	0	0	0	0	0	0	0	0	0	0	0	5944	0	0	3249	0	0	74	0	0	1485	0	0
15617391	rs748727373	G	A	intron_variant	MODIFIER	10761	1	9.29282e-05	2591	0	0	993	0	0	5833	16	0.00274301	0	0	0	0	0	0	0	0	0	5945	1	0.000168209	3256	0	0	73	0	0	1487	0	0
15617400	rs1331903622	G	C	intron_variant	MODIFIER	10749	2	0.000186064	2596	0	0	990	0	0	5830	0	0	0	0	0	0	0	0	0	0	0	5935	2	0.000336984	3254	0	0	74	0	0	1486	0	0
15617473	rs772649487	ACT	A	intron_variant	MODIFIER	10692	0	0	2579	0	0	984	0	0	5765	6	0.00104076	0	0	0	0	0	0	0	0	0	5913	0	0	3235	0	0	73	0	0	1471	0	0
15617483	rs1273172995	T	C	intron_variant	MODIFIER	10723	2	0.000186515	2585	0	0	990	0	0	5772	0	0	0	0	0	0	0	0	0	0	0	5941	2	0.000336644	3238	0	0	74	0	0	1470	0	0
15617544	rs1356004847	G	C	intron_variant	MODIFIER	10687	0	0	2594	0	0	992	0	0	5738	1	0.000174277	0	0	0	0	0	0	0	0	0	5935	0	0	3201	0	0	73	0	0	1478	0	0
15617566	rs4646122	A	G	intron_variant	MODIFIER	10699	17	0.00158893	2612	0	0	993	0	0	5699	1027	0.180207	0	0	0	0	0	0	0	0	0	5919	14	0.00236526	3232	2	0.000618812	71	0	0	1477	1	0.000677048
15617570	rs935856993	C	T	intron_variant	MODIFIER	10670	1	9.37207e-05	2604	0	0	993	0	0	5746	0	0	0	0	0	0	0	0	0	0	0	5899	0	0	3232	0	0	71	0	0	1468	1	0.000681199
15617581	rs1487563009	AGT	A	intron_variant	MODIFIER	10698	1	9.34754e-05	2610	0	0	998	0	0	5783	0	0	0	0	0	0	0	0	0	0	0	5934	0	0	3224	1	0.000310174	71	0	0	1469	0	0
15617594	rs189944937	A	G	intron_variant	MODIFIER	10705	1	9.34143e-05	2604	0	0	998	0	0	5818	0	0	0	0	0	0	0	0	0	0	0	5942	1	0.000168294	3219	0	0	71	0	0	1473	0	0
15617605	rs937509756	C	T	intron_variant	MODIFIER	10631	1	9.40645e-05	2596	0	0	987	0	0	5772	1	0.00017325	0	0	0	0	0	0	0	0	0	5916	1	0.000169033	3169	0	0	72	0	0	1474	0	0
15617623	rs888022435	G	C	intron_variant	MODIFIER	10607	1	9.42774e-05	2593	0	0	998	0	0	5731	0	0	0	0	0	0	0	0	0	0	0	5911	1	0.000169176	3160	0	0	72	0	0	1464	0	0
15617624	rs1197785965	C	A	intron_variant	MODIFIER	10577	1	9.45448e-05	2590	0	0	994	0	0	5727	0	0	0	0	0	0	0	0	0	0	0	5907	0	0	3137	0	0	72	0	0	1461	1	0.000684463
15617646	rs894931319	A	G	intron_variant	MODIFIER	10579	1	9.45269e-05	2583	0	0	984	0	0	5671	0	0	0	0	0	0	0	0	0	0	0	5886	1	0.000169895	3153	0	0	73	0	0	1467	0	0
15617682	rs770869109	G	A	intron_variant	MODIFIER	10553	3	0.000284279	2564	0	0	982	0	0	5653	0	0	0	0	0	0	0	0	0	0	0	5894	2	0.000339328	3127	0	0	72	0	0	1460	1	0.000684932
15617708	rs200217737	C	CA	intron_variant	MODIFIER	9520	10	0.00105042	1914	0	0	925	0	0	5273	338	0.0641001	0	0	0	0	0	0	0	0	0	5491	7	0.00127481	2655	2	0.000753296	58	0	0	1316	1	0.000759878
15617730	rs4646121	C	T	intron_variant	MODIFIER	10361	3	0.000289547	2443	0	0	955	0	0	5479	475	0.0866947	0	0	0	0	0	0	0	0	0	5785	3	0.000518583	3059	0	0	73	0	0	1444	0	0
15617736	rs4646120	G	A	intron_variant	MODIFIER	10124	4874	0.48143	2455	1335	0.543788	930	928	0.997849	5390	3510	0.651206	0	0	0	0	0	0	0	0	0	5634	2750	0.488108	2992	1457	0.486965	74	38	0.513514	1424	629	0.441713
15617739	rs1391117940	C	T	intron_variant	MODIFIER	10370	0	0	2483	0	0	961	0	0	5525	0	0	0	0	0	0	0	0	0	0	0	5806	0	0	3049	0	0	72	0	0	1443	0	0
15617748	rs1385986240	C	A	intron_variant	MODIFIER	10360	1	9.65251e-05	2484	0	0	959	0	0	5525	0	0	0	0	0	0	0	0	0	0	0	5807	1	0.000172206	3032	0	0	71	0	0	1450	0	0
15617815	rs756838418	C	A	intron_variant	MODIFIER	9884	76	0.00768919	2171	58	0.0267158	974	0	0	5460	1	0.00018315	0	0	0	0	0	0	0	0	0	5695	18	0.00316067	2747	49	0.0178376	63	0	0	1379	9	0.00652647
15617820	rs1188406712	C	A	intron_variant	MODIFIER	7220	1	0.000138504	446	5	0.0112108	844	0	0	4251	1	0.000235239	0	0	0	0	0	0	0	0	0	4443	0	0	1839	1	0.000543774	6	0	0	932	0	0
15617820	rs1188406712	C	CA	intron_variant	MODIFIER	7220	17	0.00235457	446	21	0.0470852	844	1	0.00118483	4251	9	0.00211715	0	0	0	0	0	0	0	0	0	4443	12	0.00270088	1839	1	0.000543774	6	0	0	932	4	0.00429185
15617820	rs1188406712	CA	C	intron_variant	MODIFIER	7220	46	0.00637119	446	62	0.139013	844	0	0	4251	24	0.00564573	0	0	0	0	0	0	0	0	0	4443	27	0.00607698	1839	3	0.00163132	6	2	0.333333	932	14	0.0150215
15617820	rs1188406712	CAA	C	intron_variant	MODIFIER	7220	0	0	446	2	0.0044843	844	0	0	4251	0	0	0	0	0	0	0	0	0	0	0	4443	0	0	1839	0	0	6	0	0	932	0	0
15617903	rs1266524957	G	C	intron_variant	MODIFIER	10699	0	0	2536	0	0	992	0	0	5755	1	0.000173762	0	0	0	0	0	0	0	0	0	5933	0	0	3207	0	0	73	0	0	1486	0	0
15617914	rs1356141754	T	C	intron_variant	MODIFIER	10735	1	9.31532e-05	2571	0	0	996	0	0	5792	0	0	0	0	0	0	0	0	0	0	0	5946	0	0	3226	0	0	74	0	0	1489	1	0.000671592
15617918	rs1208426790	C	T	intron_variant	MODIFIER	10554	0	0	2498	0	0	989	3	0.00303337	5690	0	0	0	0	0	0	0	0	0	0	0	5897	0	0	3117	0	0	73	0	0	1467	0	0
15617931	rs183655025	G	C	intron_variant	MODIFIER	10724	0	0	2570	0	0	1000	0	0	5774	0	0	0	0	0	0	0	0	0	0	0	5942	0	0	3220	0	0	70	0	0	1492	0	0
15617946	rs1270945493	G	C	intron_variant	MODIFIER	10788	0	0	2585	0	0	1004	0	0	5812	0	0	0	0	0	0	0	0	0	0	0	5957	0	0	3261	0	0	72	0	0	1498	0	0
15618009	rs946479209	C	A	intron_variant	MODIFIER	10728	0	0	2563	0	0	973	0	0	5800	7	0.0012069	0	0	0	0	0	0	0	0	0	5918	0	0	3253	0	0	74	0	0	1483	0	0
15618011	rs1178719334	T	G	intron_variant	MODIFIER	10751	0	0	2575	0	0	979	0	0	5809	0	0	0	0	0	0	0	0	0	0	0	5931	0	0	3265	0	0	74	0	0	1481	0	0
15618041	rs1236989693	T	C	intron_variant	MODIFIER	10780	0	0	2578	0	0	989	0	0	5822	1	0.000171762	0	0	0	0	0	0	0	0	0	5941	0	0	3284	0	0	73	0	0	1482	0	0
15618061	rs2106809	A	G	intron_variant	MODIFIER	10584	1938	0.183107	2574	482	0.187257	954	533	0.5587	5771	707	0.122509	0	0	0	0	0	0	0	0	0	5828	1086	0.186342	3225	577	0.178915	72	9	0.125	1459	266	0.182317
15618063	rs1978124	T	C	intron_variant	MODIFIER	10512	5057	0.481069	2558	1360	0.531665	980	979	0.99898	5749	4948	0.860671	0	0	0	0	0	0	0	0	0	5791	2828	0.488344	3196	1545	0.483417	73	37	0.506849	1452	647	0.445592
15618094	rs183661335	A	G	intron_variant	MODIFIER	10753	0	0	2588	0	0	992	0	0	5830	39	0.00668954	0	0	0	0	0	0	0	0	0	5927	0	0	3276	0	0	72	0	0	1478	0	0
15618102	rs1314149945	C	T	intron_variant	MODIFIER	10763	2	0.000185822	2593	0	0	989	0	0	5837	0	0	0	0	0	0	0	0	0	0	0	5929	1	0.000168663	3281	1	0.000304785	72	0	0	1481	0	0
15618117	rs114165600	T	A	intron_variant	MODIFIER	10803	2	0.000185134	2595	0	0	994	0	0	5829	148	0.0253903	0	0	0	0	0	0	0	0	0	5951	2	0.000336078	3290	0	0	74	0	0	1488	0	0
15618169	rs887597242	C	T	intron_variant	MODIFIER	10907	0	0	2618	0	0	1007	0	0	5959	0	0	0	0	0	0	0	0	0	0	0	5999	0	0	3335	0	0	73	0	0	1500	0	0
15618192	rs1014965192	T	C	intron_variant	MODIFIER	10875	0	0	2610	0	0	1011	0	0	5920	2	0.000337838	0	0	0	0	0	0	0	0	0	5986	0	0	3319	0	0	74	0	0	1496	0	0
15618225	rs1257001552	G	T	intron_variant	MODIFIER	10865	0	0	2601	2	0.000768935	1008	0	0	5884	0	0	0	0	0	0	0	0	0	0	0	5975	0	0	3326	0	0	74	0	0	1490	0	0
15618226	rs962120143	T	C	intron_variant	MODIFIER	10881	0	0	2599	0	0	1011	0	0	5885	2	0.000339847	0	0	0	0	0	0	0	0	0	5985	0	0	3328	0	0	74	0	0	1494	0	0
15618278	rs4646119	A	G	intron_variant	MODIFIER	10800	4	0.00037037	2587	0	0	999	0	0	5743	612	0.106565	0	0	0	0	0	0	0	0	0	5957	3	0.000503609	3278	0	0	74	0	0	1491	1	0.000670691
15618284	rs1423110466	G	GT	intron_variant	MODIFIER	10793	1	9.26526e-05	2588	0	0	995	0	0	5794	0	0	0	0	0	0	0	0	0	0	0	5950	1	0.000168067	3284	0	0	74	0	0	1485	0	0
15618291	rs997675561	T	G	intron_variant	MODIFIER	10814	0	0	2585	0	0	1001	0	0	5820	1	0.000171821	0	0	0	0	0	0	0	0	0	5955	0	0	3298	0	0	73	0	0	1488	0	0
15618295	rs753568032	G	GTTTGTA	intron_variant	MODIFIER	10707	4	0.000373587	2552	0	0	991	0	0	5778	0	0	0	0	0	0	0	0	0	0	0	5923	4	0.000675333	3231	0	0	73	0	0	1480	0	0
15618295	rs753568032	G	GTTTGTT	intron_variant	MODIFIER	10707	1	9.33968e-05	2552	0	0	991	0	0	5778	0	0	0	0	0	0	0	0	0	0	0	5923	1	0.000168833	3231	0	0	73	0	0	1480	0	0
15618299	rs1478014334	G	T	intron_variant	MODIFIER	10701	0	0	2529	0	0	979	0	0	5740	2	0.000348432	0	0	0	0	0	0	0	0	0	5909	0	0	3254	0	0	73	0	0	1465	0	0
15618309	rs1170286963	T	G	intron_variant	MODIFIER	10801	0	0	2569	0	0	996	0	0	5804	0	0	0	0	0	0	0	0	0	0	0	5953	0	0	3283	0	0	72	0	0	1493	0	0
15618337	rs188512350	G	A	intron_variant	MODIFIER	10764	108	0.0100334	2577	36	0.0139697	1000	0	0	5832	10	0.00171468	0	0	0	0	0	0	0	0	0	5936	48	0.00808625	3269	44	0.0134598	74	0	0	1485	16	0.0107744
15618342	rs762827221	C	T	intron_variant	MODIFIER	10787	0	0	2574	0	0	991	2	0.00201816	5828	0	0	0	0	0	0	0	0	0	0	0	5942	0	0	3285	0	0	74	0	0	1486	0	0
15618357	rs957325326	G	A	intron_variant	MODIFIER	10759	1	9.29454e-05	2577	0	0	991	0	0	5798	0	0	0	0	0	0	0	0	0	0	0	5944	0	0	3257	0	0	74	0	0	1484	1	0.000673854
15618360	rs914799762	G	A	intron_variant	MODIFIER	10762	0	0	2577	0	0	1004	1	0.000996016	5813	0	0	0	0	0	0	0	0	0	0	0	5940	0	0	3262	0	0	74	0	0	1486	0	0
15618383	rs991846128	A	AT	intron_variant	MODIFIER	10802	0	0	2589	0	0	990	0	0	5851	1	0.000170911	0	0	0	0	0	0	0	0	0	5964	0	0	3281	0	0	73	0	0	1484	0	0
15618408	rs4646118	C	T	intron_variant	MODIFIER	10822	2	0.000184809	2597	0	0	986	0	0	5835	505	0.0865467	0	0	0	0	0	0	0	0	0	5960	2	0.00033557	3310	0	0	72	0	0	1480	0	0
15618429	rs4646117	G	A	intron_variant	MODIFIER	10801	0	0	2586	0	0	997	0	0	5851	2	0.000341822	0	0	0	0	0	0	0	0	0	5939	0	0	3304	0	0	73	0	0	1485	0	0
15618429	rs4646117	G	C	intron_variant	MODIFIER	10801	0	0	2586	0	0	997	0	0	5851	40	0.00683644	0	0	0	0	0	0	0	0	0	5939	0	0	3304	0	0	73	0	0	1485	0	0
15618476	rs376237761	T	G	intron_variant	MODIFIER	10838	0	0	2602	0	0	1004	2	0.00199203	5835	0	0	0	0	0	0	0	0	0	0	0	5961	0	0	3313	0	0	73	0	0	1491	0	0
15618478	rs1040482697	T	C	intron_variant	MODIFIER	10847	0	0	2597	0	0	1008	0	0	5845	1	0.000171086	0	0	0	0	0	0	0	0	0	5966	0	0	3315	0	0	73	0	0	1493	0	0
15618573	rs753384690	G	A	intron_variant	MODIFIER	10857	2	0.000184213	2599	0	0	1015	0	0	5923	0	0	0	0	0	0	0	0	0	0	0	5959	1	0.000167813	3332	0	0	73	0	0	1493	1	0.000669792
15618579	rs1256035356	G	C	intron_variant	MODIFIER	10878	1	9.19287e-05	2600	0	0	1012	0	0	5918	0	0	0	0	0	0	0	0	0	0	0	5975	1	0.000167364	3331	0	0	73	0	0	1499	0	0
15618584	rs1245164563	G	C	intron_variant	MODIFIER	10852	1	9.21489e-05	2591	0	0	1009	0	0	5923	0	0	0	0	0	0	0	0	0	0	0	5967	1	0.000167588	3312	0	0	73	0	0	1500	0	0
15618607	rs1482900455	A	G	intron_variant	MODIFIER	10862	0	0	2591	0	0	1020	0	0	5910	0	0	0	0	0	0	0	0	0	0	0	5981	0	0	3314	0	0	72	0	0	1495	0	0
15618628	rs184064003	G	A	intron_variant	MODIFIER	10834	79	0.00729186	2587	26	0.0100503	1009	0	0	5905	2	0.000338696	0	0	0	0	0	0	0	0	0	5967	22	0.00368694	3310	50	0.0151057	73	0	0	1484	7	0.00471698
15618642	rs909187644	A	G	intron_variant	MODIFIER	10822	0	0	2581	0	0	1003	0	0	5893	1	0.000169693	0	0	0	0	0	0	0	0	0	5964	0	0	3295	0	0	72	0	0	1491	0	0
15618643	rs1006019424	C	G	intron_variant	MODIFIER	10799	0	0	2589	0	0	1001	0	0	5873	1	0.000170271	0	0	0	0	0	0	0	0	0	5942	0	0	3295	0	0	72	0	0	1490	0	0
15618662	rs1039717125	C	T	intron_variant	MODIFIER	10798	2	0.000185219	2593	0	0	1002	0	0	5878	0	0	0	0	0	0	0	0	0	0	0	5941	2	0.000336644	3300	0	0	71	0	0	1486	0	0
15618671	rs752177050	G	A	intron_variant	MODIFIER	10803	1	9.25669e-05	2589	0	0	996	0	0	5873	0	0	0	0	0	0	0	0	0	0	0	5953	1	0.000167983	3299	0	0	70	0	0	1481	0	0
15618678	rs1435058302	C	T	intron_variant	MODIFIER	10788	0	0	2594	0	0	993	1	0.00100705	5864	0	0	0	0	0	0	0	0	0	0	0	5940	0	0	3292	0	0	69	0	0	1487	0	0
15618694	rs1176919854	G	A	intron_variant	MODIFIER	10797	2	0.000185237	2581	0	0	998	0	0	5864	0	0	0	0	0	0	0	0	0	0	0	5941	0	0	3302	2	0.000605694	70	0	0	1484	0	0
15618737	rs757774161	C	T	intron_variant	MODIFIER	10822	1	9.24044e-05	2590	0	0	986	0	0	5891	0	0	0	0	0	0	0	0	0	0	0	5955	1	0.000167926	3315	0	0	70	0	0	1482	0	0
15618769	rs187959864	G	T	intron_variant	MODIFIER	10512	2	0.000190259	2405	0	0	981	0	0	5801	0	0	0	0	0	0	0	0	0	0	0	5898	2	0.000339098	3081	0	0	71	0	0	1462	0	0
15618822	rs1430361711	T	C	intron_variant	MODIFIER	82540	2	2.42307e-05	17419	0	0	13370	0	0	18431	0	0	12403	0	0	1911	0	0	18697	0	0	30928	1	3.23332e-05	3476	0	0	6692	0	0	20836	1	4.79939e-05
15618915	rs924799658	G	C	missense_variant	MODERATE	10876	0	0	2624	0	0	1007	0	0	5931	1	0.000168606	0	0	0	0	0	0	0	0	0	5988	0	0	3313	0	0	72	0	0	1503	0	0
15618918	rs199804629	C	T	synonymous_variant	LOW	92708	5	5.39328e-05	18625	0	0	14840	0	0	19062	0	0	19035	0	0	1983	1	0.000504286	19163	0	0	36779	0	0	3497	0	0	7114	3	0.000421704	24172	1	4.13702e-05
15618926	rs146676783	C	T	missense_variant	MODERATE	92723	0	0	18622	6	0.0003222	14842	0	0	19045	2	0.000105014	19055	0	0	1983	0	0	19162	0	0	36791	0	0	3503	0	0	7113	0	0	24171	0	0
15618933	rs368655410	G	A	synonymous_variant	LOW	92728	31	0.000334311	18624	62	0.00332904	14839	4	0.00026956	19034	0	0	19063	5	0.000262288	1982	1	0.000504541	19165	15	0.000782677	36793	4	0.000108716	3499	3	0.000857388	7115	1	0.000140548	24174	7	0.000289567
15618958	rs4646116	T	C	missense_variant	MODERATE	92708	544	0.00586789	18622	9	0.000483299	14842	1	6.73764e-05	19021	18	0.000946322	19044	25	0.00131275	1983	10	0.00504286	19164	99	0.00516594	36800	250	0.00679348	3488	11	0.00315367	7112	24	0.00337458	24161	150	0.00620835
15618980	rs73635825	A	G	missense_variant	MODERATE	92463	0	0	18606	0	0	14802	0	0	18961	63	0.00332261	18879	0	0	1982	0	0	19157	0	0	36647	0	0	3472	0	0	7104	0	0	24101	0	0
15619008	rs1463669655	G	A	synonymous_variant	LOW	90950	0	0	18498	0	0	14540	2	0.000137552	18936	0	0	17558	0	0	1967	0	0	19071	0	0	35812	0	0	3495	0	0	7029	0	0	23576	0	0
15619013	rs201035388	G	A	missense_variant	MODERATE	90511	13	0.000143629	18444	0	0	14457	0	0	18898	2	0.000105831	17175	0	0	1963	1	0.000509424	19047	3	0.000157505	35587	5	0.000140501	3485	1	0.000286944	7013	2	0.000285185	23416	1	4.27058e-05
15619036	rs761675562	G	A	5_prime_UTR_variant	MODIFIER	10729	0	0	2605	0	0	998	0	0	5801	1	0.000172384	0	0	0	0	0	0	0	0	0	5929	0	0	3250	0	0	71	0	0	1479	0	0
15619051	rs750434762	A	G	5_prime_UTR_variant	MODIFIER	84109	6	7.1336e-05	17637	0	0	13803	0	0	18567	0	0	13108	0	0	1909	0	0	18663	1	5.3582e-05	32323	3	9.28132e-05	3439	0	0	6650	0	0	21125	2	9.46746e-05
15619058	rs774977446	A	G	5_prime_UTR_variant	MODIFIER	10780	1	9.27644e-05	2617	0	0	996	0	0	5816	0	0	0	0	0	0	0	0	0	0	0	5952	1	0.000168011	3271	0	0	73	0	0	1484	0	0
15619068	rs370596467	T	C	5_prime_UTR_variant	MODIFIER	77668	0	0	16727	0	0	12797	37	0.0028913	18011	0	0	10401	8	0.000769157	1849	0	0	17921	0	0	29494	0	0	3427	0	0	5934	0	0	19043	0	0
15619105	rs1452729298	C	G	5_prime_UTR_variant	MODIFIER	10757	1	9.29627e-05	2591	0	0	995	0	0	5825	0	0	0	0	0	0	0	0	0	0	0	5946	1	0.00016818	3261	0	0	73	0	0	1477	0	0
15619130	rs1160514457	G	A	5_prime_UTR_variant	MODIFIER	10780	0	0	2597	1	0.00038506	1003	0	0	5890	0	0	0	0	0	0	0	0	0	0	0	5952	0	0	3268	0	0	72	0	0	1488	0	0
15619139	rs1381486773	T	C	upstream_gene_variant	MODIFIER	10776	1	9.27988e-05	2584	0	0	997	0	0	5872	0	0	0	0	0	0	0	0	0	0	0	5950	1	0.000168067	3272	0	0	72	0	0	1482	0	0
15619236	rs1157406893	A	C	upstream_gene_variant	MODIFIER	10921	1	9.15667e-05	2613	0	0	1014	0	0	5947	0	0	0	0	0	0	0	0	0	0	0	6010	1	0.000166389	3334	0	0	72	0	0	1505	0	0
15619269	rs4646115	T	C	upstream_gene_variant	MODIFIER	10877	0	0	2590	0	0	1010	0	0	5912	107	0.0180988	0	0	0	0	0	0	0	0	0	5995	0	0	3304	0	0	73	0	0	1505	0	0
15619287	rs759107621	T	C	upstream_gene_variant	MODIFIER	10891	2	0.000183638	2585	0	0	1014	0	0	5920	0	0	0	0	0	0	0	0	0	0	0	5992	0	0	3325	1	0.000300752	73	0	0	1501	1	0.000666223
15619291	rs943404229	C	A	upstream_gene_variant	MODIFIER	10846	6	0.000553199	2577	0	0	1002	0	0	5890	0	0	0	0	0	0	0	0	0	0	0	5973	1	0.00016742	3302	5	0.00151423	73	0	0	1498	0	0
15619292	rs1369771316	C	T	upstream_gene_variant	MODIFIER	10847	1	9.21914e-05	2568	0	0	1002	0	0	5888	0	0	0	0	0	0	0	0	0	0	0	5975	0	0	3300	1	0.00030303	73	0	0	1499	0	0
15619300	rs1438094794	C	A	upstream_gene_variant	MODIFIER	10832	2	0.000184638	2557	0	0	995	0	0	5857	1	0.000170736	0	0	0	0	0	0	0	0	0	5964	0	0	3299	2	0.000606244	74	0	0	1495	0	0
15619344	rs751872378	T	C	upstream_gene_variant	MODIFIER	10797	0	0	2503	0	0	1003	0	0	5843	3	0.000513435	0	0	0	0	0	0	0	0	0	5941	0	0	3305	0	0	72	0	0	1479	0	0
15619382	rs4646114	C	T	upstream_gene_variant	MODIFIER	10701	3	0.000280348	2484	0	0	989	0	0	5793	357	0.0616261	0	0	0	0	0	0	0	0	0	5899	2	0.000339041	3279	0	0	70	0	0	1453	1	0.000688231
15619383	rs1282037675	G	A	upstream_gene_variant	MODIFIER	10700	2	0.000186916	2480	0	0	988	0	0	5801	0	0	0	0	0	0	0	0	0	0	0	5899	0	0	3274	2	0.000610874	70	0	0	1457	0	0
15619413	.	G	C	upstream_gene_variant	MODIFIER	10699	0	0	2462	0	0	994	0	0	5747	1	0.000174004	0	0	0	0	0	0	0	0	0	5883	0	0	3289	0	0	70	0	0	1457	0	0
15619428	rs1057331895	G	A	upstream_gene_variant	MODIFIER	10619	0	0	2459	0	0	975	0	0	5666	1	0.000176491	0	0	0	0	0	0	0	0	0	5843	0	0	3248	0	0	73	0	0	1455	0	0
15619454	rs1265138003	G	T	upstream_gene_variant	MODIFIER	10684	1	9.35979e-05	2479	0	0	985	0	0	5727	0	0	0	0	0	0	0	0	0	0	0	5888	0	0	3263	0	0	71	0	0	1462	1	0.000683995
15619458	rs4646113	G	A	upstream_gene_variant	MODIFIER	10669	2	0.000187459	2488	0	0	980	0	0	5696	444	0.0779494	0	0	0	0	0	0	0	0	0	5885	1	0.000169924	3248	0	0	71	0	0	1465	1	0.000682594
15619482	rs190614788	G	T	upstream_gene_variant	MODIFIER	10737	37	0.00344603	2488	0	0	987	0	0	5795	4	0.00069025	0	0	0	0	0	0	0	0	0	5909	31	0.00524623	3292	2	0.000607533	68	0	0	1468	4	0.0027248
15619496	rs1439143482	T	C	upstream_gene_variant	MODIFIER	10794	0	0	2470	0	0	999	0	0	5843	1	0.000171145	0	0	0	0	0	0	0	0	0	5932	0	0	3311	0	0	69	0	0	1482	0	0
15619560	rs1416586174	A	G	upstream_gene_variant	MODIFIER	10309	0	0	2149	0	0	964	1	0.00103734	5413	1	0.00018474	0	0	0	0	0	0	0	0	0	5737	0	0	3102	0	0	69	0	0	1401	0	0
15619561	rs182219706	C	T	upstream_gene_variant	MODIFIER	10335	0	0	2126	0	0	969	0	0	5469	1	0.000182849	0	0	0	0	0	0	0	0	0	5740	0	0	3121	0	0	69	0	0	1405	0	0
15619563	rs998827773	T	C	upstream_gene_variant	MODIFIER	10432	0	0	2293	0	0	986	1	0.0010142	5587	0	0	0	0	0	0	0	0	0	0	0	5792	0	0	3146	0	0	68	0	0	1426	0	0
15619598	rs1459511892	T	C	upstream_gene_variant	MODIFIER	9900	1	0.00010101	1966	0	0	941	0	0	4983	0	0	0	0	0	0	0	0	0	0	0	5573	0	0	2940	0	0	59	0	0	1328	1	0.000753012
15619612	rs1031939923	T	TTTTGTTTTTTTTTG	upstream_gene_variant	MODIFIER	8040	1	0.000124378	1373	0	0	738	0	0	3682	52	0.0141228	0	0	0	0	0	0	0	0	0	4686	1	0.000213402	2244	0	0	43	0	0	1067	0	0
15619614	rs1171839284	T	TG	upstream_gene_variant	MODIFIER	8131	0	0	1418	0	0	756	0	0	3741	1	0.000267308	0	0	0	0	0	0	0	0	0	4736	0	0	2270	0	0	43	0	0	1082	0	0
15619614	rs1171839284	T	TTGTTTTTTTTTTG	upstream_gene_variant	MODIFIER	8131	0	0	1418	0	0	756	0	0	3741	1	0.000267308	0	0	0	0	0	0	0	0	0	4736	0	0	2270	0	0	43	0	0	1082	0	0
15619615	rs200019028	T	TG	upstream_gene_variant	MODIFIER	8289	1	0.000120642	1487	0	0	772	0	0	3828	67	0.0175026	0	0	0	0	0	0	0	0	0	4816	1	0.000207641	2324	0	0	43	0	0	1106	0	0
15619616	rs868187270	T	TTTTTTTTTTTTG	upstream_gene_variant	MODIFIER	8344	0	0	1516	0	0	781	0	0	3558	1	0.000281057	0	0	0	0	0	0	0	0	0	4843	0	0	2344	0	0	44	0	0	1113	0	0
15619616	rs868187270	T	TTTTTTTTTTTTTG	upstream_gene_variant	MODIFIER	8344	1	0.000119847	1516	0	0	781	0	0	3558	63	0.0177066	0	0	0	0	0	0	0	0	0	4843	1	0.000206484	2344	0	0	44	0	0	1113	0	0
15619639	rs779989311	C	T	upstream_gene_variant	MODIFIER	7269	0	0	1051	0	0	717	3	0.0041841	2876	0	0	0	0	0	0	0	0	0	0	0	4472	0	0	1707	0	0	55	0	0	1035	0	0
15619647	rs1200816012	C	T	upstream_gene_variant	MODIFIER	7620	0	0	1217	0	0	740	0	0	3475	1	0.00028777	0	0	0	0	0	0	0	0	0	4601	0	0	1880	0	0	58	0	0	1081	0	0
15619648	rs1258924197	G	T	upstream_gene_variant	MODIFIER	7698	0	0	1386	0	0	717	1	0.0013947	3494	0	0	0	0	0	0	0	0	0	0	0	4560	0	0	1990	0	0	58	0	0	1090	0	0
15619650	rs1457424039	C	T	upstream_gene_variant	MODIFIER	8470	0	0	1831	0	0	774	0	0	3876	1	0.000257998	0	0	0	0	0	0	0	0	0	4910	0	0	2316	0	0	58	0	0	1186	0	0
15619670	rs186914723	G	A	upstream_gene_variant	MODIFIER	9041	30	0.00331822	2075	22	0.0106024	802	0	0	4593	2	0.000435445	0	0	0	0	0	0	0	0	0	5161	23	0.0044565	2561	6	0.00234283	59	0	0	1260	1	0.000793651
15619672	rs953155777	G	A	upstream_gene_variant	MODIFIER	9169	1	0.000109063	2105	6	0.00285036	804	0	0	4647	0	0	0	0	0	0	0	0	0	0	0	5211	0	0	2634	1	0.000379651	59	0	0	1265	0	0
15619684	rs985831471	C	T	upstream_gene_variant	MODIFIER	9727	0	0	2275	0	0	872	0	0	4997	1	0.00020012	0	0	0	0	0	0	0	0	0	5463	0	0	2873	0	0	64	0	0	1327	0	0
15619694	rs1416078835	T	C	upstream_gene_variant	MODIFIER	9874	1	0.000101276	2317	0	0	893	0	0	5133	0	0	0	0	0	0	0	0	0	0	0	5534	0	0	2927	0	0	66	0	0	1347	1	0.00074239
15619710	rs1172422885	G	A	upstream_gene_variant	MODIFIER	9958	0	0	2310	0	0	913	0	0	5158	1	0.000193874	0	0	0	0	0	0	0	0	0	5575	0	0	2922	0	0	72	0	0	1389	0	0
15619713	rs1400564122	A	G	upstream_gene_variant	MODIFIER	10047	1	9.95322e-05	2340	0	0	921	0	0	5237	0	0	0	0	0	0	0	0	0	0	0	5604	0	0	2980	0	0	72	0	0	1391	1	0.000718907
15619733	rs4646112	C	T	upstream_gene_variant	MODIFIER	10074	3	0.000297796	2380	0	0	940	0	0	5329	329	0.0617377	0	0	0	0	0	0	0	0	0	5645	2	0.000354296	2981	0	0	65	0	0	1383	1	0.000723066
15619757	rs1360831119	C	T	upstream_gene_variant	MODIFIER	10303	0	0	2468	0	0	961	1	0.00104058	5547	0	0	0	0	0	0	0	0	0	0	0	5762	0	0	3069	0	0	67	0	0	1405	0	0
15619762	rs972104112	C	T	upstream_gene_variant	MODIFIER	10299	0	0	2463	0	0	961	0	0	5539	3	0.000541614	0	0	0	0	0	0	0	0	0	5765	0	0	3060	0	0	67	0	0	1407	0	0
15619766	rs936806156	G	A	upstream_gene_variant	MODIFIER	10166	1	9.83671e-05	2442	0	0	955	0	0	5438	0	0	0	0	0	0	0	0	0	0	0	5709	1	0.000175162	2995	0	0	67	0	0	1395	0	0
15619767	rs919190845	C	T	upstream_gene_variant	MODIFIER	10205	0	0	2469	0	0	958	0	0	5469	2	0.000365698	0	0	0	0	0	0	0	0	0	5737	0	0	2998	0	0	67	0	0	1403	0	0
15619785	rs1220236303	T	A	upstream_gene_variant	MODIFIER	10342	0	0	2463	0	0	959	0	0	5473	3	0.000548145	0	0	0	0	0	0	0	0	0	5788	0	0	3079	0	0	68	0	0	1407	0	0
15619798	rs747991739	C	G	upstream_gene_variant	MODIFIER	10196	26	0.00255002	2433	14	0.00575421	953	0	0	5399	1	0.000185219	0	0	0	0	0	0	0	0	0	5755	13	0.00225891	2966	10	0.00337154	68	0	0	1407	3	0.0021322
15619809	rs189142411	C	A	upstream_gene_variant	MODIFIER	10328	0	0	2478	0	0	979	0	0	5537	0	0	0	0	0	0	0	0	0	0	0	5796	0	0	3036	0	0	67	0	0	1429	0	0
15619809	rs189142411	C	T	upstream_gene_variant	MODIFIER	10328	37	0.00358249	2478	12	0.00484262	979	0	0	5537	0	0	0	0	0	0	0	0	0	0	0	5796	6	0.0010352	3036	29	0.00955204	67	0	0	1429	2	0.00139958
15619816	rs1212887051	G	C	upstream_gene_variant	MODIFIER	10371	1	9.64227e-05	2492	0	0	972	0	0	5550	0	0	0	0	0	0	0	0	0	0	0	5815	1	0.000171969	3046	0	0	70	0	0	1440	0	0
15619817	rs111572878	T	C	upstream_gene_variant	MODIFIER	10412	6	0.000576258	2506	0	0	975	0	0	5494	1071	0.19494	0	0	0	0	0	0	0	0	0	5824	5	0.000858516	3088	0	0	70	0	0	1430	1	0.000699301
15619876	rs185721534	A	G	upstream_gene_variant	MODIFIER	10634	3	0.000282114	2544	0	0	1002	0	0	5756	474	0.0823489	0	0	0	0	0	0	0	0	0	5914	3	0.000507271	3179	0	0	69	0	0	1472	0	0
15619887	rs1255987388	C	T	upstream_gene_variant	MODIFIER	10657	0	0	2535	0	0	999	0	0	5758	1	0.000173671	0	0	0	0	0	0	0	0	0	5937	0	0	3181	0	0	68	0	0	1471	0	0
15619888	rs759018895	G	A	upstream_gene_variant	MODIFIER	10643	0	0	2533	0	0	1000	0	0	5760	36	0.00625	0	0	0	0	0	0	0	0	0	5913	0	0	3199	0	0	68	0	0	1463	0	0
15619892	rs998826920	G	A	upstream_gene_variant	MODIFIER	10695	1	9.35016e-05	2544	0	0	994	0	0	5789	0	0	0	0	0	0	0	0	0	0	0	5939	1	0.000168379	3218	0	0	68	0	0	1470	0	0
15619899	rs1049955629	T	G	upstream_gene_variant	MODIFIER	10741	0	0	2570	0	0	1002	0	0	5838	1	0.000171292	0	0	0	0	0	0	0	0	0	5957	0	0	3238	0	0	69	0	0	1477	0	0
15619906	rs189691652	C	T	upstream_gene_variant	MODIFIER	10709	0	0	2563	0	0	994	0	0	5811	18	0.00309757	0	0	0	0	0	0	0	0	0	5940	0	0	3219	0	0	69	0	0	1481	0	0
15619917	rs1005654362	C	T	upstream_gene_variant	MODIFIER	10750	0	0	2579	0	0	1000	0	0	5832	0	0	0	0	0	0	0	0	0	0	0	5954	0	0	3243	0	0	69	0	0	1484	0	0
15619948	rs775159051	T	C	upstream_gene_variant	MODIFIER	10715	0	0	2579	0	0	998	2	0.00200401	5787	0	0	0	0	0	0	0	0	0	0	0	5919	0	0	3240	0	0	72	0	0	1484	0	0
15619959	rs1173009702	C	G	upstream_gene_variant	MODIFIER	10711	0	0	2589	0	0	1000	1	0.001	5789	0	0	0	0	0	0	0	0	0	0	0	5931	0	0	3223	0	0	73	0	0	1484	0	0
15619965	rs762213822	T	A	upstream_gene_variant	MODIFIER	10756	0	0	2590	0	0	999	6	0.00600601	5820	0	0	0	0	0	0	0	0	0	0	0	5956	0	0	3242	0	0	73	0	0	1485	0	0
15619968	rs1026174878	A	C	upstream_gene_variant	MODIFIER	10651	0	0	2551	0	0	992	0	0	5787	2	0.000345602	0	0	0	0	0	0	0	0	0	5908	0	0	3194	0	0	73	0	0	1476	0	0
15619969	rs960006707	C	T	upstream_gene_variant	MODIFIER	10746	2	0.000186116	2595	0	0	1005	0	0	5850	0	0	0	0	0	0	0	0	0	0	0	5942	2	0.000336587	3251	0	0	73	0	0	1480	0	0
15620020	rs753629110	T	A	upstream_gene_variant	MODIFIER	10848	0	0	2626	0	0	1016	0	0	5918	1	0.000168976	0	0	0	0	0	0	0	0	0	5973	0	0	3312	0	0	71	0	0	1492	0	0
15620021	rs767834066	A	C	upstream_gene_variant	MODIFIER	10756	0	0	2604	0	0	1001	0	0	5845	3	0.000513259	0	0	0	0	0	0	0	0	0	5942	0	0	3251	0	0	71	0	0	1492	0	0
15620054	rs1276804828	G	C	upstream_gene_variant	MODIFIER	10863	0	0	2624	0	0	1015	0	0	5920	1	0.000168919	0	0	0	0	0	0	0	0	0	5992	0	0	3303	0	0	74	0	0	1494	0	0
15620069	rs113208650	C	T	upstream_gene_variant	MODIFIER	10892	4	0.000367242	2625	0	0	1013	0	0	5877	614	0.104475	0	0	0	0	0	0	0	0	0	6000	3	0.0005	3328	0	0	73	0	0	1491	1	0.000670691
15620093	rs867425621	G	A	upstream_gene_variant	MODIFIER	10885	3	0.000275609	2639	0	0	1009	0	0	5915	0	0	0	0	0	0	0	0	0	0	0	6003	0	0	3307	3	0.000907167	74	0	0	1501	0	0
15620147	rs923272357	A	G	upstream_gene_variant	MODIFIER	10867	0	0	2624	0	0	1008	0	0	5896	1	0.000169607	0	0	0	0	0	0	0	0	0	5998	0	0	3303	0	0	71	0	0	1495	0	0
15620170	rs934738609	T	C	upstream_gene_variant	MODIFIER	10874	0	0	2621	0	0	1006	0	0	5905	4	0.000677392	0	0	0	0	0	0	0	0	0	5976	0	0	3332	0	0	72	0	0	1494	0	0
15620178	rs1217810308	T	C	upstream_gene_variant	MODIFIER	10839	0	0	2622	0	0	1005	0	0	5878	1	0.000170126	0	0	0	0	0	0	0	0	0	5962	0	0	3316	0	0	72	0	0	1489	0	0
15620181	rs753871180	G	A	upstream_gene_variant	MODIFIER	10825	0	0	2616	0	0	1002	0	0	5871	0	0	0	0	0	0	0	0	0	0	0	5954	0	0	3310	0	0	73	0	0	1488	0	0
15620262	rs757278663	A	G	upstream_gene_variant	MODIFIER	10865	1	9.20387e-05	2621	0	0	1000	0	0	5865	0	0	0	0	0	0	0	0	0	0	0	5989	1	0.000166973	3306	0	0	73	0	0	1497	0	0
15620270	rs1049986543	T	C	upstream_gene_variant	MODIFIER	10857	0	0	2617	0	0	999	0	0	5860	6	0.00102389	0	0	0	0	0	0	0	0	0	5983	0	0	3298	0	0	74	0	0	1502	0	0
15620300	rs147718775	C	G	upstream_gene_variant	MODIFIER	10800	107	0.00990741	2611	3	0.00114899	987	0	0	5832	7	0.00120027	0	0	0	0	0	0	0	0	0	5954	80	0.0134363	3287	11	0.00334652	74	1	0.0135135	1485	15	0.010101
15620301	rs140394675	A	G	upstream_gene_variant	MODIFIER	10827	107	0.0098827	2624	3	0.00114329	989	0	0	5846	7	0.0011974	0	0	0	0	0	0	0	0	0	5965	80	0.0134116	3303	11	0.00333031	74	1	0.0135135	1485	15	0.010101
[truncated: 756 more rows]

## Sheet: Table S2
Table S2. A list of significant eQTLs of ACE2 from the GTEx database
POS	Ref	Alt	Num_of_tissues	Tissies	P-values
15596143	C	CATAAG	3	Brain_Cortex; Brain_Anterior_cingulate_cortex_BA24; Nerve_Tibial	9.20804e-06; 1.10572e-06; 7.32827e-09
15597835	C	T	4	Brain_Cortex; Brain_Anterior_cingulate_cortex_BA24; Artery_Tibial; Nerve_Tibial	2.85528e-05; 2.23087e-06; 7.19756e-05; 4.19135e-08
15598024	A	G	3	Brain_Cortex; Brain_Anterior_cingulate_cortex_BA24; Nerve_Tibial	3.14473e-05; 3.50796e-06; 5.35017e-08
15599892	T	TTTAA	4	Brain_Cortex; Brain_Anterior_cingulate_cortex_BA24; Nerve_Tibial; Adipose_Subcutaneous	1.429e-05; 1.50363e-06; 6.11556e-09; 7.44427e-05
15600744	T	A	5	Brain_Cortex; Brain_Anterior_cingulate_cortex_BA24; Artery_Tibial; Nerve_Tibial; Adipose_Subcutaneous	1.51176e-05; 2.15757e-06; 4.42786e-05; 3.23905e-08; 7.91168e-05
15603064	G	C	1	Brain_Cortex	2.4796e-05
15608952	C	T	4	Brain_Cortex; Brain_Anterior_cingulate_cortex_BA24; Artery_Tibial; Nerve_Tibial	3.466e-06; 4.03576e-06; 9.34796e-05; 6.13893e-08
15612443	GA	G	5	Brain_Cortex; Brain_Anterior_cingulate_cortex_BA24; Artery_Tibial; Nerve_Tibial; Adipose_Subcutaneous	3.22341e-05; 5.01686e-07; 5.8988e-05; 1.89528e-08; 2.05255e-05
15614663	G	GT	5	Brain_Cortex; Brain_Anterior_cingulate_cortex_BA24; Artery_Tibial; Nerve_Tibial; Adipose_Subcutaneous	5.10107e-06; 9.22758e-07; 8.22961e-05; 7.03702e-09; 6.34685e-05
15617736	G	A	6	Brain_Cortex; Brain_Anterior_cingulate_cortex_BA24; Artery_Tibial; Nerve_Tibial; Brain_Frontal_Cortex_BA9; Brain_Nucleus_accumbens_basal_ganglia	2.34665e-10; 1.19793e-07; 7.63505e-06; 1.98331e-10; 1.25724e-07; 8.76537e-09
15618063	T	C	10	Brain_Cortex; Pituitary; Brain_Anterior_cingulate_cortex_BA24; Artery_Tibial; Nerve_Tibial; Brain_Caudate_basal_ganglia; Brain_Frontal_Cortex_BA9; Brain_Putamen_basal_ganglia; Brain_Nucleus_accumbens_basal_ganglia; Brain_Cerebellum	4.42044e-12; 3.36785e-05; 1.88021e-07; 1.10633e-05; 2.11711e-11; 1.24377e-06; 1.7682e-10; 1.76955e-05; 4.00923e-09; 4.44434e-05
15597043	A	T	4	Brain_Anterior_cingulate_cortex_BA24; Artery_Tibial; Nerve_Tibial; Adipose_Subcutaneous	7.03842e-07; 5.74632e-05; 7.63925e-08; 2.52733e-05
15600215	A	C	3	Brain_Anterior_cingulate_cortex_BA24; Artery_Tibial; Nerve_Tibial	3.99809e-06; 9.16456e-05; 6.4529e-08
15600691	C	T	3	Brain_Anterior_cingulate_cortex_BA24; Nerve_Tibial; Adipose_Subcutaneous	6.49279e-06; 1.1037e-07; 5.50635e-05
15600879	C	CA	3	Brain_Anterior_cingulate_cortex_BA24; Artery_Tibial; Nerve_Tibial	4.22841e-06; 7.72235e-05; 1.88555e-07
15601274	G	T	3	Brain_Anterior_cingulate_cortex_BA24; Artery_Tibial; Nerve_Tibial	6.30892e-06; 4.43949e-05; 2.9751e-07
15604865	G	A	3	Brain_Anterior_cingulate_cortex_BA24; Artery_Tibial; Nerve_Tibial	2.97682e-06; 9.85996e-05; 4.44888e-07
15608386	C	T	4	Brain_Anterior_cingulate_cortex_BA24; Artery_Tibial; Nerve_Tibial; Adipose_Subcutaneous	1.23666e-06; 3.24645e-05; 2.17107e-07; 2.50009e-05
15608499	T	G	3	Brain_Anterior_cingulate_cortex_BA24; Nerve_Tibial; Adipose_Subcutaneous	5.38397e-07; 1.15471e-07; 7.45581e-05
15616103	C	CA	2	Brain_Anterior_cingulate_cortex_BA24; Nerve_Tibial	2.2288e-06; 5.70567e-08
15616796	T	C	3	Brain_Anterior_cingulate_cortex_BA24; Artery_Tibial; Nerve_Tibial	3.3153e-07; 3.99769e-05; 1.48511e-08
15582966	G	A	1	Nerve_Tibial	6.73227e-05
15586448	A	G	1	Nerve_Tibial	1.79305e-05
15586964	C	T	1	Nerve_Tibial	7.32854e-05
15588271	C	G	1	Nerve_Tibial	8.32638e-06
15590807	C	G	1	Nerve_Tibial	7.39877e-05
15618061	A	G	1	Nerve_Tibial	5.9663e-07

## Sheet: Table S3
Table S3. A list of significant eQTLs of the ACE2 gene extracted from GTEx and annotated with gnomAD
POS	rsID	Ref	Alt	Type	Effect	AN_nfe	AC_nfe	AF_nfe	AN_fin	AC_fin	AF_fin	AN_eas	AC_eas	AF_eas	AN_afr	AC_afr	AF_afr	AN_sas	AC_sas	AF_sas	AN_nfe_bgr	AC_nfe_bgr	AF_nfe_bgr	AN_nfe_swe	AC_nfe_swe	AF_nfe_swe	AN_nfe_nwe	AC_nfe_nwe	AF_nfe_nwe	AN_nfe_est	AC_nfe_est	AF_nfe_est	AN_nfe_seu	AC_nfe_seu	AF_nfe_seu	AN_nfe_onf	AC_nfe_onf	AF_nfe_onf	Pval	Tissue
15625983	rs5934250	T	G	intron_variant	MODIFIER	10165	4932	0.485194	2438	1314	0.538966	980	978	0.997959	5572	4804	0.862168	0	0	0	0	0	0	0	0	0	5690	2797	0.491564	3006	1473	0.49002	65	32	0.492308	1404	630	0.448718	1.5e-16	Nerve-Tibial
15617736	rs4646120	G	A	intron_variant	MODIFIER	10124	4874	0.48143	2455	1335	0.543788	930	928	0.997849	5390	3510	0.651206	0	0	0	0	0	0	0	0	0	5634	2750	0.488108	2992	1457	0.486965	74	38	0.513514	1424	629	0.441713	2.9e-14	Nerve-Tibial
15614145	rs2023802	G	A	intron_variant	MODIFIER	10550	6718	0.636777	2280	1548	0.678947	992	991	0.998992	5763	4440	0.770432	0	0	0	0	0	0	0	0	0	5766	3685	0.639091	3271	2108	0.644451	72	53	0.736111	1441	872	0.605135	4e-09	Nerve-Tibial
15616796	rs4646124	T	C	intron_variant	MODIFIER	10728	6788	0.632737	2580	1754	0.679845	1008	1007	0.999008	5845	4487	0.767665	0	0	0	0	0	0	0	0	0	5866	3716	0.633481	3327	2129	0.639916	73	53	0.726027	1462	890	0.608755	4e-09	Nerve-Tibial
15597043	rs4646156	A	T	intron_variant	MODIFIER	10492	6650	0.633816	2600	1762	0.677692	974	972	0.997947	5688	4366	0.767581	0	0	0	0	0	0	0	0	0	5821	3690	0.633912	3148	2023	0.64263	73	53	0.726027	1450	884	0.609655	4e-09	Nerve-Tibial
15615453	rs4646127	A	G	intron_variant	MODIFIER	9249	5756	0.622338	2230	1463	0.656054	858	858	1	4926	3834	0.778319	0	0	0	0	0	0	0	0	0	5327	3309	0.621175	2552	1631	0.639107	61	45	0.737705	1309	771	0.588999	7.5e-09	Nerve-Tibial
15608499	rs2048683	T	G	intron_variant	MODIFIER	10594	6700	0.632433	2584	1751	0.677632	973	971	0.997945	5768	4440	0.769764	0	0	0	0	0	0	0	0	0	5812	3677	0.632657	3243	2080	0.641381	74	54	0.72973	1465	889	0.606826	8.5e-09	Nerve-Tibial
15600691	rs2316904	C	T	intron_variant	MODIFIER	10676	6778	0.634882	2598	1766	0.679754	1010	1009	0.99901	5853	5059	0.864343	0	0	0	0	0	0	0	0	0	5884	3726	0.633243	3250	2103	0.647077	74	54	0.72973	1468	895	0.609673	8.6e-09	Nerve-Tibial
15600744	rs4646147	T	A	intron_variant	MODIFIER	10676	6748	0.632072	2606	1765	0.677283	1013	1012	0.999013	5840	5040	0.863014	0	0	0	0	0	0	0	0	0	5885	3720	0.632116	3237	2081	0.642879	74	54	0.72973	1480	893	0.603378	8.6e-09	Nerve-Tibial
15601274	rs2316903	G	T	intron_variant	MODIFIER	10722	6796	0.633837	2571	1736	0.675224	1016	1014	0.998031	5875	5062	0.861617	0	0	0	0	0	0	0	0	0	5874	3713	0.632108	3300	2134	0.646667	73	54	0.739726	1475	895	0.60678	8.6e-09	Nerve-Tibial
15607650	rs971249	T	C	intron_variant	MODIFIER	10194	6401	0.627918	2360	1582	0.670339	966	964	0.99793	5608	4302	0.767118	0	0	0	0	0	0	0	0	0	5721	3595	0.628387	2976	1893	0.636089	73	53	0.726027	1424	860	0.603933	1e-08	Nerve-Tibial
15608952	rs757066	C	T	intron_variant	MODIFIER	10724	6791	0.633253	2574	1748	0.679099	1004	1002	0.998008	5934	5654	0.952814	0	0	0	0	0	0	0	0	0	5865	3719	0.634101	3314	2129	0.642426	74	54	0.72973	1471	889	0.604351	1.2e-08	Nerve-Tibial
15604865	rs1514279	G	A	intron_variant	MODIFIER	10689	6748	0.631303	2612	1764	0.675345	996	994	0.997992	5828	4488	0.770075	0	0	0	0	0	0	0	0	0	5854	3693	0.630851	3288	2110	0.641727	72	53	0.736111	1475	892	0.604746	1.3e-08	Nerve-Tibial
15597835	rs4646153	C	T	intron_variant	MODIFIER	10718	6779	0.632487	2592	1756	0.677469	1005	1003	0.99801	5887	5190	0.881604	0	0	0	0	0	0	0	0	0	5894	3724	0.631829	3276	2109	0.643773	73	53	0.726027	1475	893	0.605424	1.6e-08	Nerve-Tibial
15598024	rs4646152	A	G	intron_variant	MODIFIER	10628	6710	0.631351	2600	1763	0.678077	1012	1010	0.998024	5813	5122	0.881129	0	0	0	0	0	0	0	0	0	5851	3698	0.632029	3226	2066	0.640422	74	54	0.72973	1477	892	0.603927	1.6e-08	Nerve-Tibial
15600215	rs2048684	A	C	intron_variant	MODIFIER	10657	6716	0.630196	2492	1686	0.676565	1002	1000	0.998004	5869	5179	0.882433	0	0	0	0	0	0	0	0	0	5831	3670	0.629395	3283	2103	0.640573	73	53	0.726027	1470	890	0.605442	1.6e-08	Nerve-Tibial
15608386	rs2158083	C	T	intron_variant	MODIFIER	10606	6684	0.630209	2596	1763	0.679122	996	994	0.997992	5794	4575	0.78961	0	0	0	0	0	0	0	0	0	5846	3690	0.631201	3222	2064	0.640596	71	51	0.71831	1467	879	0.599182	1.9e-08	Nerve-Tibial
15618061	rs2106809	A	G	intron_variant	MODIFIER	10584	1938	0.183107	2574	482	0.187257	954	533	0.5587	5771	707	0.122509	0	0	0	0	0	0	0	0	0	5828	1086	0.186342	3225	577	0.178915	72	9	0.125	1459	266	0.182317	6.4e-08	Nerve-Tibial
15603064	rs4646142	G	C	intron_variant	MODIFIER	10704	2162	0.201981	2587	526	0.203324	979	557	0.568948	5792	1372	0.236878	0	0	0	0	0	0	0	0	0	5878	1182	0.201089	3275	657	0.200611	73	13	0.178082	1478	310	0.209743	5.5e-07	Brain-Nucleus
15575379	rs1132186	A	C	downstream_gene_variant	MODIFIER	10644	6926	0.650695	2567	1803	0.702376	996	964	0.967871	5809	2759	0.474953	0	0	0	0	0	0	0	0	0	5827	3806	0.653166	3279	2154	0.656908	72	49	0.680556	1466	917	0.625512	1.6e-06	Brain-Substantia
15582966	rs233575	G	A	intron_variant	MODIFIER	10619	7058	0.664658	2556	1854	0.725352	992	991	0.998992	5841	5566	0.952919	0	0	0	0	0	0	0	0	0	5871	3895	0.66343	3212	2185	0.680262	74	50	0.675676	1462	928	0.634747	3.1e-06	Brain-Caudate
15588271	rs4646174	C	G	intron_variant	MODIFIER	10650	6904	0.648263	2599	1828	0.703347	994	962	0.967807	5795	2621	0.452286	0	0	0	0	0	0	0	0	0	5852	3799	0.64918	3255	2147	0.659601	72	50	0.694444	1471	908	0.617267	3.7e-06	Brain-Substantia
15573768	rs2873356	A	C	intron_variant	MODIFIER	10575	6887	0.651253	2556	1794	0.701878	997	996	0.998997	5752	3964	0.689152	0	0	0	0	0	0	0	0	0	5815	3812	0.655546	3218	2105	0.654133	71	48	0.676056	1471	922	0.626785	4.2e-06	Brain-Substantia
15586448	rs1514280	A	G	intron_variant	MODIFIER	10680	6975	0.65309	2530	1774	0.701186	1001	1000	0.999001	5853	4650	0.794464	0	0	0	0	0	0	0	0	0	5861	3849	0.656714	3283	2161	0.658239	74	50	0.675676	1462	915	0.625855	6.2e-06	Brain-Caudate
15583904	rs714205	C	G	intron_variant	MODIFIER	10714	1927	0.179858	2629	419	0.159376	969	544	0.561404	5865	707	0.120546	0	0	0	0	0	0	0	0	0	5906	1054	0.178463	3258	596	0.182934	74	10	0.135135	1476	267	0.180894	8.1e-06	Brain-Nucleus
15590807	rs879922	C	G	intron_variant	MODIFIER	10693	6905	0.64575	2579	1813	0.702986	994	964	0.969819	5819	2627	0.451452	0	0	0	0	0	0	0	0	0	5862	3774	0.643808	3278	2172	0.662599	71	49	0.690141	1482	910	0.614035	1.1e-05	Brain-Caudate
15576606	rs4830542	C	T	downstream_gene_variant	MODIFIER	10669	6951	0.651514	2557	1800	0.70395	995	963	0.967839	5763	2624	0.455318	0	0	0	0	0	0	0	0	0	5871	3838	0.653722	3255	2146	0.659293	74	50	0.675676	1469	917	0.624234	1.7e-05	Brain-Caudate
15586964	rs4240157	C	T	intron_variant	MODIFIER	10562	6824	0.64609	2515	1698	0.675149	976	948	0.971311	5658	2577	0.455461	0	0	0	0	0	0	0	0	0	5792	3761	0.649344	3233	2110	0.652645	72	49	0.680556	1465	904	0.617065	1.7e-05	Brain-Caudate
15596143	rs113691336	C	CATAAG	intron_variant	MODIFIER	10507	6606	0.628724	2568	1739	0.677181	988	986	0.997976	5743	5100	0.888038	0	0	0	0	0	0	0	0	0	5756	3618	0.628562	3222	2049	0.63594	74	54	0.72973	1455	885	0.608247	7.32827e-09	Nerve-Tibial
15599892	rs5935993	T	TTTAA	intron_variant	MODIFIER	10607	6681	0.629867	2532	1710	0.675355	989	987	0.997978	5820	5008	0.860481	0	0	0	0	0	0	0	0	0	5807	3660	0.630274	3269	2081	0.636586	74	54	0.72973	1457	886	0.608099	6.11556e-09	Nerve-Tibial
15612443	rs1264874212	GA	G	intron_variant	MODIFIER	10618	6760	0.636655	2593	1759	0.678365	974	972	0.997947	5772	4451	0.771137	0	0	0	0	0	0	0	0	0	5869	3742	0.637587	3218	2072	0.643878	70	51	0.728571	1461	895	0.612594	1.89528e-08	Nerve-Tibial
15614663	rs768560726	G	GT	intron_variant	MODIFIER	10683	6769	0.633624	2622	1778	0.678108	997	995	0.997994	5877	5220	0.888208	0	0	0	0	0	0	0	0	0	5875	3720	0.633191	3258	2094	0.642726	72	53	0.736111	1478	902	0.610284	7.03702e-09	Nerve-Tibial
15618063	rs1978124	T	C	intron_variant	MODIFIER	10512	5057	0.481069	2558	1360	0.531665	980	979	0.99898	5749	4948	0.860671	0	0	0	0	0	0	0	0	0	5791	2828	0.488344	3196	1545	0.483417	73	37	0.506849	1452	647	0.445592	4.42044e-12	Brain-Cortex
15600879	rs201203372	C	CA	intron_variant	MODIFIER	10098	6311	0.624975	2436	1634	0.670772	961	959	0.997919	5465	4709	0.861665	0	0	0	0	0	0	0	0	0	5690	3568	0.627065	2936	1848	0.629428	69	51	0.73913	1403	844	0.601568	1.88555e-07	Nerve-Tibial
15616103	rs34481900	C	CA	intron_variant	MODIFIER	10507	6662	0.634053	2575	1744	0.677282	975	973	0.997949	5720	4499	0.786538	0	0	0	0	0	0	0	0	0	5810	3685	0.634251	3175	2045	0.644094	68	50	0.735294	1454	882	0.606602	5.70567e-08	Nerve-Tibial

## Sheet: Table S4
Table S4. Descriptive statistics of COVID-19 patients
Main parameters of 37 COVID-19 patients
Mean age	61.7
Number of males	17
Number of females	20
Number of individuals older than 65 y.o.	16
Light cases	6
Moderate cases	13
Severe cases	18
Descriptive statistics of patients who died
Mean age	61.4
Number of males	6
Number of females	6
Number of individuals older than 65 y.o.	4
Light cases	2
Moderate cases	0
Severe cases	10
Descriptive statistics of discharged patients
Mean age	58.2
Number of males	11
Number of females	14
Number of individuals older than 65 y.o.	12
Light cases	4
Moderate cases	13
Severe cases	8

## Sheet: Table S5
Table S5. Recommendations for accessing the severity of COVID-19
Light course
Fever < 38 °C, cough, weakness, sore throat.
The absence of criteria for moderate and severe form.
Moderate course
Fever > 38 °C
Respiratory rate > 22 per min
Dyspnea during physical activity
Mild changes in CT imaging
SpO2 ≤ 95%
C-reactive protein concentration > 10 mg/L
Severe course
Respiratory rate > 30 per min
pO2 ≤ 93%
PaO2/FiO2 ratio ≤300 mmHg
Decreased consciousness
Hemodynamic instability
Severe changes in CT imaging
Arterial blood lactate concentration > 2mM
SOFA score > 2

## Sheet: Table S6
Table S6. Mean and total allele frequencies of functional ACE2 variants
Population	Mean eQTLs' AF	Total missence AF	Total deleterious AF
NFE	0.585356	0.0386526	0.00202476
FIN	0.627889	0.0311906	0.000387475
EAS	0.956833	0.0178608	0.00125413
AFR	0.714388	0.0371637	0.00125066
SAS	NA	0.0140807	0.000657604
NFE_BGR	NA	0.0271236	0.00151644
NFE_SWE	NA	0.0406327	0.00271889
NFE_NWE	0.586438	0.0412771	0.0016203
NFE_EST	0.593397	0.0213762	0.000894701
NFE_SEU	0.649857	0.0222011	0.00186033
NFE_ONF	0.560231	0.0405411	0.00200469

## Sheet: Table S7
Table S7. A list of ACE2 variants with predicted deleterious effect
CROM	rsID	Ref	Alt	Type	Effect	Protein	PROVEAN	SIFT	Polyphen2b	fathmm-MKL	AN_nfe	AC_nfe	AF_nfe	AN_fin	AC_fin	AF_fin	AN_eas	AC_eas	AF_eas	AN_afr	AC_afr	AF_afr	AN_sas	AC_sas	AF_sas	AN_nfe_bgr	AC_nfe_bgr	AF_nfe_bgr	AN_nfe_swe	AC_nfe_swe	AF_nfe_swe	AN_nfe_nwe	AC_nfe_nwe	AF_nfe_nwe	AN_nfe_est	AC_nfe_est	AF_nfe_est	AN_nfe_seu	AC_nfe_seu	AF_nfe_seu	AN_nfe_onf	AC_nfe_onf	AF_nfe_onf
15582328	rs901495523	G	A	missense_variant	MODERATE	p.Arg710Cys	Deleterious	Damaging	Damaging	Pathogenic	81483	4	4.909e-05	17150	0	0	13152	1	7.60341e-05	18333	0	0	12392	0	0	1895	0	0	18521	0	0	30738	1	3.2533e-05	3405	0	0	6610	0	0	20314	3	0.000147681
15582334	rs776995986	G	A	missense_variant	MODERATE	p.Arg708Trp	Deleterious	Damaging	Damaging	Pathogenic	79171	3	3.78927e-05	16696	0	0	12773	0	0	18232	0	0	11580	0	0	1873	0	0	18361	0	0	29609	0	0	3385	2	0.000590842	6499	0	0	19444	1	5.14297e-05
15585885	rs1479485636	T	G	missense_variant	MODERATE	p.Tyr654Ser	Deleterious	Damaging	Damaging	Pathogenic	10859	1	9.20895e-05	2609	0	0	992	0	0	5900	0	0	0	0	0	0	0	0	0	0	0	5968	0	0	3326	0	0	72	0	0	1493	1	0.000669792
15589875	rs1305384714	A	G	missense_variant	MODERATE	p.Leu570Ser	Deleterious	Damaging	Damaging	Pathogenic	10747	1	9.30492e-05	2607	0	0	990	0	0	5810	0	0	0	0	0	0	0	0	0	0	0	5922	1	0.000168862	3268	0	0	74	0	0	1483	0	0
15590348	rs373025684	G	C	missense_variant	MODERATE	p.Ser547Cys	Deleterious	Damaging	Damaging	Pathogenic	92304	36	0.000390016	18608	1	5.37403e-05	14769	0	0	19033	0	0	18781	0	0	1980	0	0	19159	31	0.00161804	36491	2	5.4808e-05	3526	0	0	7092	0	0	24056	3	0.000124709
15590366	rs889263894	T	A	missense_variant	MODERATE	p.Lys541Ile	Deleterious	Damaging	Damaging	Pathogenic	92545	0	0	18631	0	0	14829	0	0	19057	2	0.000104948	18960	0	0	1981	0	0	19158	0	0	36668	0	0	3532	0	0	7097	0	0	24109	0	0
15591519	rs1285805675	G	T	missense_variant	MODERATE	p.Phe504Leu	Deleterious	Damaging	Damaging	Pathogenic	10693	1	9.35191e-05	2595	0	0	977	0	0	5732	0	0	0	0	0	0	0	0	0	0	0	5907	1	0.000169291	3233	0	0	73	0	0	1480	0	0
15593892	rs776328956	C	A	missense_variant	MODERATE	p.Val447Phe	Deleterious	Damaging	Damaging	Pathogenic	88807	7	7.88226e-05	18435	5	0.000271223	13636	0	0	18399	0	0	16964	0	0	1972	0	0	19073	6	0.000314581	33917	0	0	3531	0	0	7046	0	0	23268	1	4.29775e-05
15596320	rs1365935088	T	C	missense_variant	MODERATE	p.Asn397Asp	Deleterious	Damaging	Damaging	Pathogenic	92415	3	3.24623e-05	18608	0	0	14840	0	0	18976	0	0	19073	0	0	1982	0	0	19139	0	0	36630	1	2.73e-05	3493	0	0	7090	0	0	24081	2	8.3053e-05
15596376	rs142984500	T	C	missense_variant	MODERATE	p.His378Arg	Deleterious	Damaging	Damaging	Pathogenic	92323	18	0.000194968	18524	0	0	14830	0	0	19045	0	0	19062	0	0	1982	0	0	19131	0	0	36558	12	0.000328246	3526	0	0	7084	1	0.000141163	24042	5	0.000207969
15605891	rs200745906	G	A	missense_variant	MODERATE	p.Pro263Ser	Deleterious	Damaging	Damaging	Pathogenic	87442	11	0.000125798	18330	0	0	13315	0	0	18087	0	0	16043	0	0	1969	0	0	19060	0	0	32921	8	0.000243006	3495	0	0	6993	0	0	23004	3	0.000130412
15609868	rs758142853	A	C	missense_variant	MODERATE	p.Val184Gly	Deleterious	Damaging	Damaging	Pathogenic	10793	1	9.26526e-05	2595	0	0	998	0	0	5834	0	0	0	0	0	0	0	0	0	0	0	5949	0	0	3291	1	0.000303859	72	0	0	1481	0	0
15574209	rs1243725193	G	A	downstream_gene_variant	MODIFIER	-	Deleterious	Damaging	Damaging	Pathogenic	78012	2	2.56371e-05	15767	0	0	12750	1	7.84314e-05	12618	1	7.92519e-05	16794	0	0	1971	0	0	19066	0	0	28128	2	7.11035e-05	189	0	0	6936	0	0	21722	0	0
15582154	rs140016715	G	A	missense_variant	MODERATE	p.Arg768Trp	Deleterious	Damaging	Damaging	Pathogenic	67920	0	0	14204	0	0	11708	1	8.54117e-05	12302	1	8.12876e-05	10954	0	0	1866	0	0	18476	0	0	23088	0	0	154	0	0	6444	0	0	17892	0	0
15582255	rs751484521	G	A	missense_variant	MODERATE	p.Pro734Leu	Deleterious	Damaging	Damaging	Pathogenic	79910	0	0	15856	0	0	13213	0	0	12912	0	0	17851	2	0.000112039	1970	0	0	19117	0	0	29528	0	0	191	0	0	6987	0	0	22117	0	0
15582279	rs757492005	C	T	missense_variant	MODERATE	p.Gly726Glu	Deleterious	Damaging	Damaging	Pathogenic	78571	1	1.27273e-05	15733	0	0	12982	0	0	12826	0	0	16818	0	0	1956	0	0	19038	1	5.25265e-05	28819	0	0	188	0	0	6910	0	0	21660	0	0
15582280	rs139980377	C	G	missense_variant	MODERATE	p.Gly726Arg	Deleterious	Damaging	Damaging	Pathogenic	78589	0	0	15737	0	0	12985	0	0	12839	2	0.000155775	16800	0	0	1958	0	0	19040	0	0	28825	0	0	188	0	0	6912	0	0	21666	0	0
15585948	rs1238269881	T	C	missense_variant&splice_region_variant	MODERATE	p.Tyr633Cys	Deleterious	Damaging	Damaging	Pathogenic	76986	1	1.29894e-05	15722	0	0	12401	0	0	12428	0	0	15678	0	0	1960	0	0	19001	0	0	27455	0	0	186	0	0	6913	1	0.000144655	21471	0	0
15588428	rs776696484	C	A	missense_variant	MODERATE	p.Gly629Val	Deleterious	Damaging	Damaging	Pathogenic	81451	0	0	15881	0	0	13831	1	7.23014e-05	13149	0	0	19023	0	0	1981	0	0	19141	0	0	30594	0	0	197	0	0	7010	0	0	22528	0	0
15589801	rs148036434	G	C	missense_variant	MODERATE	p.Leu595Val	Deleterious	Damaging	Damaging	Pathogenic	81162	3	3.69631e-05	15966	0	0	13686	0	0	13045	0	0	18642	0	0	1981	0	0	19149	1	5.2222e-05	30317	0	0	195	0	0	7008	0	0	22512	2	8.88415e-05
15589821	rs760929786	A	G	missense_variant	MODERATE	p.Phe588Ser	Deleterious	Damaging	Damaging	Pathogenic	81494	0	0	16000	0	0	13767	0	0	13100	0	0	18877	0	0	1982	0	0	19157	0	0	30551	0	0	196	0	0	7024	0	0	22584	0	0
15589830	rs1173089368	A	G	missense_variant	MODERATE	p.Leu585Pro	Deleterious	Damaging	Damaging	Pathogenic	81539	0	0	16002	0	0	13773	1	7.26058e-05	13116	0	0	18891	0	0	1982	0	0	19151	0	0	30592	0	0	196	0	0	7027	0	0	22591	0	0
15589861	rs1367658189	C	T	missense_variant	MODERATE	p.Gly575Arg	Deleterious	Damaging	Damaging	Pathogenic	81442	1	1.22787e-05	15991	0	0	13770	0	0	13088	0	0	18836	0	0	1981	0	0	19144	0	0	30534	0	0	195	0	0	7021	0	0	22567	1	4.43125e-05
15589896	rs375352455	G	A	missense_variant	MODERATE	p.Ser563Leu	Deleterious	Damaging	Damaging	Pathogenic	79979	1	1.25033e-05	15876	0	0	13371	0	0	12892	0	0	17857	0	0	1972	0	0	19105	0	0	29540	1	3.38524e-05	194	0	0	6974	0	0	22194	0	0
15590348	rs373025684	G	A	missense_variant	MODERATE	p.Ser547Phe	Deleterious	Damaging	Damaging	Pathogenic	81398	0	0	15979	0	0	13775	1	7.25953e-05	13114	0	0	18781	0	0	1980	0	0	19159	0	0	30486	0	0	197	0	0	7019	0	0	22557	0	0
15590357	rs769821600	A	T	missense_variant	MODERATE	p.Ile544Asn	Deleterious	Damaging	Damaging	Pathogenic	81558	1	1.22612e-05	15994	0	0	13814	0	0	13142	0	0	18856	0	0	1981	0	0	19159	1	5.21948e-05	30612	0	0	197	0	0	7019	0	0	22590	0	0
15590427	rs759200680	A	G	missense_variant	MODERATE	p.Tyr521His	Deleterious	Damaging	Damaging	Pathogenic	81585	1	1.22572e-05	15967	0	0	13815	0	0	13140	0	0	18942	0	0	1982	0	0	19155	0	0	30636	0	0	197	0	0	7019	0	0	22596	1	4.42556e-05
15591503	rs779199005	A	G	missense_variant	MODERATE	p.Tyr510His	Deleterious	Damaging	Damaging	Pathogenic	68522	0	0	15142	0	0	10033	0	0	11071	0	0	12395	0	0	1936	0	0	18762	0	0	21573	0	0	162	0	0	6763	0	0	19326	0	0
15591514	rs775181355	A	G	missense_variant	MODERATE	p.Val506Ala	Deleterious	Damaging	Damaging	Pathogenic	71093	1	1.40661e-05	15392	0	0	10485	0	0	11325	0	0	13516	0	0	1943	0	0	18869	0	0	23182	0	0	174	0	0	6839	1	0.00014622	20086	0	0
15591521	rs760281053	A	T	missense_variant	MODERATE	p.Phe504Ile	Deleterious	Damaging	Damaging	Pathogenic	73096	2	2.73613e-05	15545	0	0	10976	0	0	11623	0	0	14251	0	0	1957	0	0	18927	1	5.28346e-05	24496	1	4.0823e-05	175	0	0	6885	0	0	20656	0	0
15591550	rs765152220	T	A	missense_variant	MODERATE	p.Asp494Val	Deleterious	Damaging	Damaging	Pathogenic	74469	4	5.37136e-05	15630	0	0	11270	0	0	11828	0	0	14879	4	0.000268835	1957	0	0	18995	0	0	25389	1	3.93871e-05	181	0	0	6907	2	0.000289561	21040	1	4.75285e-05
15593835	rs774978137	C	A	missense_variant	MODERATE	p.Gly466Trp	Deleterious	Damaging	Damaging	Pathogenic	80406	0	0	15926	0	0	13444	1	7.43826e-05	12915	0	0	18288	0	0	1977	0	0	19133	0	0	29787	0	0	193	0	0	7014	0	0	22302	0	0
15593850	rs1476137643	A	G	missense_variant	MODERATE	p.Trp461Arg	Deleterious	Damaging	Damaging	Pathogenic	80079	0	0	15921	0	0	13289	0	0	12816	0	0	18270	0	0	1979	0	0	19139	0	0	29482	0	0	192	0	0	7016	0	0	22271	0	0
15593888	rs763655186	C	T	missense_variant	MODERATE	p.Gly448Glu	Deleterious	Damaging	Damaging	Pathogenic	78164	0	0	15849	0	0	12699	1	7.87464e-05	12494	0	0	17140	0	0	1973	0	0	19085	0	0	28099	0	0	189	0	0	6978	0	0	21840	0	0
15596295	rs1418150776	C	T	missense_variant	MODERATE	p.Gly405Glu	Deleterious	Damaging	Damaging	Pathogenic	81650	1	1.22474e-05	15993	0	0	13851	0	0	13161	0	0	19073	0	0	1982	0	0	19142	0	0	30697	1	3.25765e-05	197	0	0	7028	0	0	22604	0	0
15596379	rs767462182	C	T	missense_variant	MODERATE	p.Gly377Glu	Deleterious	Damaging	Damaging	Pathogenic	81415	1	1.22827e-05	15872	0	0	13841	0	0	13160	0	0	19061	0	0	1982	0	0	19129	0	0	30560	0	0	197	0	0	7007	1	0.000142714	22540	0	0
15596384	rs1395782023	C	A	missense_variant	MODERATE	p.Glu375Asp	Deleterious	Damaging	Damaging	Pathogenic	81416	0	0	15856	0	0	13849	0	0	13159	0	0	19065	0	0	1982	0	0	19129	0	0	30557	0	0	197	0	0	7010	0	0	22541	0	0
15596388	rs1309363592	T	C	missense_variant	MODERATE	p.His374Arg	Deleterious	Damaging	Damaging	Pathogenic	81385	0	0	15841	0	0	13849	0	0	13158	0	0	19063	0	0	1982	0	0	19128	0	0	30539	0	0	197	0	0	7004	0	0	22535	0	0
15596412	rs758568640	A	G	missense_variant	MODERATE	p.Met366Thr	Deleterious	Damaging	Damaging	Pathogenic	81202	2	2.46299e-05	15614	0	0	13832	0	0	13148	0	0	19004	0	0	1982	1	0.000504541	19120	0	0	30430	0	0	196	0	0	6990	1	0.000143062	22484	0	0
15596431	rs1205410066	T	A	missense_variant	MODERATE	p.Met360Leu	Deleterious	Damaging	Damaging	Pathogenic	80694	1	1.23925e-05	15139	0	0	13809	0	0	13120	0	0	18718	0	0	1981	0	0	19077	0	0	30119	1	3.32016e-05	195	0	0	6938	0	0	22384	0	0
15599351	rs961360700	C	T	missense_variant	MODERATE	p.Asp355Asn	Deleterious	Damaging	Damaging	Pathogenic	77178	2	2.59141e-05	15563	0	0	12887	0	0	12716	0	0	15981	0	0	1956	0	0	19036	0	0	27814	1	3.59531e-05	186	0	0	6875	0	0	21311	1	4.69241e-05
15599490	rs766518362	G	C	missense_variant	MODERATE	p.Phe308Leu	Deleterious	Damaging	Damaging	Pathogenic	78835	1	1.26847e-05	15784	0	0	12955	0	0	12711	0	0	17130	0	0	1973	0	0	19102	0	0	28657	0	0	192	0	0	6976	0	0	21935	1	4.55892e-05
15603599	rs773936807	T	C	missense_variant&splice_region_variant	MODERATE	p.Gln300Arg	Deleterious	Damaging	Damaging	Pathogenic	77611	2	2.57695e-05	15780	0	0	12530	0	0	12539	0	0	15554	0	0	1969	0	0	18893	2	0.000105859	28039	0	0	189	0	0	6957	0	0	21564	0	0
15603624	rs1248745003	C	T	missense_variant	MODERATE	p.Asp292Asn	Deleterious	Damaging	Damaging	Pathogenic	79741	2	2.50812e-05	15899	0	0	13186	0	0	12840	0	0	16963	0	0	1976	0	0	19054	0	0	29402	0	0	190	0	0	7004	0	0	22115	2	9.04364e-05
15603626	rs756358940	A	T	missense_variant	MODERATE	p.Ile291Lys	Deleterious	Damaging	Damaging	Pathogenic	79839	3	3.75756e-05	15907	0	0	13224	0	0	12864	0	0	17030	0	0	1976	0	0	19055	3	0.000157439	29477	0	0	190	0	0	7007	0	0	22134	0	0
15605923	rs771769548	T	C	missense_variant	MODERATE	p.Tyr252Cys	Deleterious	Damaging	Damaging	Pathogenic	79690	2	2.50973e-05	15931	0	0	13194	0	0	12792	0	0	17860	0	0	1977	0	0	19143	2	0.000104477	29179	0	0	193	0	0	6994	0	0	22204	0	0
15607543	rs754237613	T	C	missense_variant	MODERATE	p.Tyr207Cys	Deleterious	Damaging	Damaging	Pathogenic	81651	1	1.22472e-05	15918	0	0	13823	0	0	13132	0	0	18995	0	0	1981	0	0	19160	0	0	30671	1	3.26041e-05	197	0	0	7029	0	0	22613	0	0
15607552	rs779790336	C	G	missense_variant	MODERATE	p.Arg204Thr	Deleterious	Damaging	Damaging	Pathogenic	81493	0	0	15890	0	0	13779	0	0	13126	0	0	18877	1	5.29745e-05	1981	0	0	19155	0	0	30560	0	0	197	0	0	7018	0	0	22582	0	0
15609848	rs765733397	C	G	missense_variant	MODERATE	p.Ala191Pro	Deleterious	Damaging	Damaging	Pathogenic	81596	1	1.22555e-05	15985	0	0	13840	0	0	13154	0	0	19018	0	0	1981	1	0.000504796	19161	0	0	30660	0	0	197	0	0	7025	0	0	22572	0	0
15609862	rs750052167	A	G	missense_variant	MODERATE	p.Leu186Ser	Deleterious	Damaging	Damaging	Pathogenic	81676	0	0	16003	0	0	13849	0	0	13156	0	0	19041	0	0	1981	0	0	19163	0	0	30710	0	0	197	0	0	7031	0	0	22594	0	0
15609868	rs758142853	A	G	missense_variant	MODERATE	p.Val184Ala	Deleterious	Damaging	Damaging	Pathogenic	81769	0	0	16005	0	0	13855	8	0.000577409	13157	0	0	19071	0	0	1981	0	0	19162	0	0	30759	0	0	197	0	0	7037	0	0	22633	0	0
15610369	rs1391451327	C	T	missense_variant	MODERATE	p.Cys141Tyr	Deleterious	Damaging	Damaging	Pathogenic	78310	0	0	15675	0	0	13031	0	0	12702	1	7.87278e-05	16122	0	0	1962	0	0	18978	0	0	28635	0	0	192	0	0	6895	0	0	21648	0	0
15618861	rs771621249	A	T	missense_variant	MODERATE	p.Asn58Lys	Deleterious	Damaging	Damaging	Pathogenic	79953	0	0	15792	0	0	13742	0	0	13115	0	0	17690	2	0.000113058	1970	0	0	19117	0	0	29658	0	0	191	0	0	6967	0	0	22050	0	0
15618863	rs1222417695	T	G	missense_variant	MODERATE	p.Asn58His	Deleterious	Damaging	Damaging	Pathogenic	80080	2	2.4975e-05	15813	0	0	13739	0	0	13118	0	0	17765	0	0	1972	1	0.000507099	19120	0	0	29731	1	3.36349e-05	191	0	0	6972	0	0	22094	0	0
15590352	rs761944150	T	C	missense_variant	MODERATE	p.Asn546Asp	Deleterious	Damaging	Possibly damaging	Pathogenic	92352	1	1.08281e-05	18613	0	0	14782	0	0	19030	7	0.00036784	18771	0	0	1982	0	0	19160	0	0	36526	0	0	3527	0	0	7091	1	0.000141024	24066	0	0
15584404	rs755445931	G	T	missense_variant	MODERATE	p.Pro696Thr	Deleterious	Damaging	Possibly damaging	Pathogenic	81493	2	2.4542e-05	15962	0	0	13822	0	0	13136	0	0	18868	0	0	1980	0	0	19159	0	0	30577	0	0	196	0	0	7024	2	0.000284738	22557	0	0
15589818	rs1481648983	T	C	missense_variant	MODERATE	p.Glu589Gly	Deleterious	Damaging	Possibly damaging	Pathogenic	81480	0	0	15997	1	6.25117e-05	13766	0	0	13094	0	0	18859	0	0	1982	0	0	19155	0	0	30540	0	0	196	0	0	7023	0	0	22584	0	0
15596247	rs1352508510	A	G	missense_variant	MODERATE	p.Ile421Thr	Deleterious	Damaging	Possibly damaging	Pathogenic	81625	1	1.22511e-05	15981	0	0	13847	0	0	13158	0	0	19048	0	0	1982	0	0	19129	0	0	30684	1	3.25903e-05	197	0	0	7030	0	0	22603	0	0
15596253	rs1209307377	T	G	missense_variant	MODERATE	p.Lys419Thr	Deleterious	Damaging	Possibly damaging	Pathogenic	81637	0	0	15989	0	0	13848	1	7.22126e-05	13160	0	0	19058	0	0	1982	0	0	19134	0	0	30690	0	0	197	0	0	7028	0	0	22606	0	0
15596343	rs762890235	G	T	missense_variant	MODERATE	p.Pro389His	Deleterious	Damaging	Possibly damaging	Pathogenic	81536	2	2.4529e-05	15971	0	0	13852	0	0	13160	0	0	19076	0	0	1982	0	0	19135	0	0	30634	0	0	197	0	0	7015	2	0.000285103	22573	0	0
15599420	rs185525294	T	A	missense_variant	MODERATE	p.Met332Leu	Deleterious	Damaging	Possibly damaging	Pathogenic	81331	0	0	15990	0	0	13663	0	0	13070	3	0.000229533	18581	0	0	1982	0	0	19161	0	0	30412	0	0	197	0	0	7029	0	0	22550	0	0
15599480	rs780574871	C	T	missense_variant	MODERATE	p.Glu312Lys	Deleterious	Damaging	Possibly damaging	Pathogenic	79568	0	0	15859	0	0	13045	0	0	12775	2	0.000156556	17655	0	0	1980	0	0	19141	0	0	29087	0	0	193	0	0	7009	0	0	22158	0	0
15603607	rs745744395	C	T	missense_variant	MODERATE	p.Met297Ile	Deleterious	Damaging	Possibly damaging	Pathogenic	78276	1	1.27753e-05	15824	0	0	12695	0	0	12606	0	0	15923	0	0	1972	0	0	18955	0	0	28424	1	3.51815e-05	189	0	0	6975	0	0	21761	0	0
15603630	rs763994205	T	G	missense_variant	MODERATE	p.Asn290His	Deleterious	Damaging	Possibly damaging	Pathogenic	80088	1	1.24863e-05	15921	0	0	13287	0	0	12907	0	0	17159	1	5.82785e-05	1976	0	0	19059	0	0	29665	0	0	190	0	0	7005	0	0	22193	1	4.50593e-05
15603690	rs766319182	T	C	missense_variant	MODERATE	p.Met270Val	Deleterious	Damaging	Possibly damaging	Pathogenic	77545	5	6.44787e-05	15693	0	0	12577	0	0	12645	0	0	15638	0	0	1953	0	0	18797	0	0	28401	4	0.00014084	183	0	0	6853	0	0	21358	1	4.68209e-05
15605953	rs1360329820	G	A	missense_variant	MODERATE	p.Ala242Val	Deleterious	Damaging	Possibly damaging	Pathogenic	78543	3	3.81956e-05	15879	0	0	12843	0	0	12570	0	0	17153	0	0	1975	0	0	19115	0	0	28406	3	0.000105611	188	0	0	6970	0	0	21889	0	0
15607571	rs1345857521	C	T	missense_variant	MODERATE	p.Asp198Asn	Deleterious	Damaging	Possibly damaging	Pathogenic	77419	1	1.29167e-05	15468	0	0	12782	0	0	12838	0	0	15553	0	0	1946	0	0	18822	0	0	28296	0	0	192	0	0	6841	0	0	21322	1	4.68999e-05
15609886	rs779651019	G	A	missense_variant	MODERATE	p.Pro178Leu	Deleterious	Damaging	Possibly damaging	Pathogenic	81796	1	1.22255e-05	16006	0	0	13858	0	0	13155	0	0	19078	0	0	1982	0	0	19164	1	5.21812e-05	30772	0	0	197	0	0	7033	0	0	22648	0	0
15609902	rs754511501	C	T	missense_variant	MODERATE	p.Gly173Ser	Deleterious	Damaging	Possibly damaging	Pathogenic	81812	3	3.66694e-05	16009	0	0	13859	0	0	13158	0	0	19077	1	5.24191e-05	1982	0	0	19165	3	0.000156535	30780	0	0	197	0	0	7038	0	0	22650	0	0
15609929	rs1316799731	C	A	missense_variant	MODERATE	p.Ala164Ser	Deleterious	Damaging	Possibly damaging	Pathogenic	81808	0	0	16004	0	0	13858	0	0	13159	1	7.59936e-05	19078	0	0	1982	0	0	19161	0	0	30778	0	0	197	0	0	7040	0	0	22650	0	0
15609932	rs777568369	A	G	missense_variant	MODERATE	p.Trp163Arg	Deleterious	Damaging	Possibly damaging	Pathogenic	81797	1	1.22254e-05	16005	0	0	13857	0	0	13157	0	0	19076	0	0	1982	0	0	19163	0	0	30773	0	0	197	0	0	7038	1	0.000142086	22644	0	0
15613099	rs1256007252	A	C	missense_variant	MODERATE	p.Phe72Val	Deleterious	Damaging	Possibly damaging	Pathogenic	81693	0	0	15905	0	0	13806	1	7.24323e-05	13140	0	0	18823	0	0	1982	0	0	19156	0	0	30692	0	0	197	0	0	7039	0	0	22627	0	0

## Sheet: Table S8
Table S8. A list of the coordinates of the ACE2 exons
CHROM	START	STOP	STRAND	EXON
X	15580031	15580136	-	exon18
X	15582147	15582341	-	exon17
X	15584376	15584492	-	exon16
X	15585849	15585949	-	exon15
X	15588418	15588476	-	exon14
X	15589747	15589919	-	exon13
X	15590324	15590446	-	exon12
X	15591490	15591588	-	exon11
X	15593789	15593933	-	exon10
X	15596212	15596438	-	exon9
X	15599344	15599513	-	exon8
X	15603598	15603695	-	exon7
X	15605876	15605981	-	exon6
X	15607467	15607579	-	exon5
X	15609836	15609979	-	exon4
X	15610352	15610445	-	exon3
X	15612968	15613126	-	exon2
X	15618849	15619034	-	exon1

## Sheet: Table S9
Table S9. A total list of variants of the ACE2 gene found in Russian exomes
Position	rsID	Ref	Alt	EffType	FATHMM-prediction	HGVS_name	1/1 counts	0/1 counts	0/0 counts	Allele Count	Allele Number	Mean coverage	AF
15579929	-	TGA	T	NOCDS	-	NM_021804.2:c.*97_*98delTC()	0	1	489	1	980	6.28776	0.00102041
15580710	-	A	G	INTRN	Benign	NM_021804.2:c.2310-574T>C()	0	1	46	1	94	1.38298	0.0106383
15580778	rs370658588:rs780717657	GAT	G	INTRN	-	NM_021804.2:c.2310-644_2310-643delAT()	1	1	23	3	50	1.48	0.06
15580805	-	A	G	INTRN	Benign	NM_021804.2:c.2310-669T>C()	0	1	52	1	106	1.62264	0.00943396
15580831	-	CTGTGTG	C	INTRN	-	NM_021804.2:c.2310-701_2310-696delCACACA()	1	0	31	2	64	1.6875	0.03125
15580831	-	CTGTGTG	CTGTG	INTRN	-	NM_021804.2:c.2310-701_2310-700delCA()	1	1	30	3	64	1.6875	0.046875
15580831	-	CTGTGTG	CTG	INTRN	-	NM_021804.2:c.2310-701_2310-698delCACA()	3	0	29	6	64	1.6875	0.09375
15582209	rs35803318	C	T	SYNON	Pathogenic	NM_021804.2:c.2247G>A(p.Val749Val)	10	13	518	33	1082	30.5564	0.0304991
15582298	rs41303171	T	C	MISS	Pathogenic	NM_021804.2:c.2158A>G(p.Asn720Asp)	2	15	525	19	1084	29.4151	0.0175277
15582609	rs233574	T	C	INTRN	Benign	NM_021804.2:c.2115-268A>G()	28	17	12	73	114	2.42105	0.640351
15582614	-	C	CA	INTRN	-	NM_021804.2:c.2115-274dupT()	2	1	80	5	166	1.74699	0.0301205
15582790	rs2074192	C	T	INTRN	Benign	NM_021804.2:c.2115-449G>A()	16	3	36	35	110	1.81818	0.318182
15582966	rs233575	G	A	INTRN	Benign	NM_021804.2:c.2115-625C>T()	22	13	9	57	88	2.25	0.647727
15583106	rs368078485	G	GA	INTRN	-	NM_021804.2:c.2115-766dupT()	2	0	66	4	136	1.52941	0.0294118
15583215	-	CAG	C	INTRN	-	NM_021804.2:c.2115-876_2115-875delCT()	9	3	94	21	212	1.86792	0.0990566
15583478	-	G	A	INTRN	Benign	NM_021804.2:c.2114+898C>T()	0	1	90	1	182	1.58242	0.00549451
15583904	rs714205	C	G	INTRN	Benign	NM_021804.2:c.2114+472G>C()	0	9	75	9	168	1.72619	0.0535714
15585321	rs111691073:rs867694212	TCTCTCTCC	T	INTRN	-	NM_021804.2:c.1997+520_1997+527delGGAGAGAG()	48	0	19	96	134	2.22388	0.716418
15585413	rs780722994	AAC	A	INTRN	-	NM_021804.2:c.1997+434_1997+435delGT()	2	0	120	4	244	1.81967	0.0163934
15586448	rs1514280	A	G	INTRN	Benign	NM_021804.2:c.1897-499T>C()	20	10	7	50	74	1.86486	0.675676
15586964	rs4240157	C	T	INTRN	Benign	NM_021804.2:c.1897-1015G>A()	30	20	12	80	124	1.90323	0.645161
15587409	-	T	C	INTRN	Benign	NM_021804.2:c.1896+1009A>G()	0	1	74	1	150	1.45333	0.00666667
15588271	rs4646174	C	G	INTRN	Benign	NM_021804.2:c.1896+147G>C()	202	122	67	526	782	8.78261	0.672634
15590026	-	T	TTTCTC	INTRN	-	NM_021804.2:c.1665-108_1665-107insGAGAA()	0	1	415	1	832	6.78125	0.00120192
15590614	-	A	AGG	INTRN	-	NM_021804.2:c.1542-169_1542-168insCC()	0	1	290	1	582	4.59107	0.00171821
15590807	rs879922	C	G	INTRN	Benign	NM_021804.2:c.1542-361G>C()	31	22	2	84	110	2.29091	0.763636
15591104	-	C	A	INTRN	Benign	NM_021804.2:c.1541+386G>T()	0	1	84	1	170	1.48235	0.00588235
15591684	-	ATTT	AT	INTRN	-	NM_021804.2:c.1443-99_1443-98delAA()	9	35	361	53	810	4.71111	0.0654321
15591684	-	ATTT	ATT	INTRN	-	NM_021804.2:c.1443-99delA()	59	81	265	199	810	4.71111	0.245679
15591684	rs775397699	ATTT	A	INTRN	-	NM_021804.2:c.1443-99_1443-97delAAA()	2	4	399	8	810	4.71111	0.00987654
15593697	rs200260858	CTG	C	INTRN	-	NM_021804.2:c.1442+90_1442+91delCA()	0	37	454	37	982	9.64562	0.0376782
15594868	rs11374008:rs869138576	T	TA	INTRN	-	NM_021804.2:c.1298-936dupT()	19	1	30	39	100	1.74	0.39
15596143	rs113691336:rs4646158	C	CATAAG	INTRN	-	NM_021804.2:c.1297+68_1297+69insCTTAT()	232	82	134	546	896	22.6786	0.609375
15597043	rs4646156	A	T	INTRN	Benign	NM_021804.2:c.1071-605T>A()	27	1	45	55	146	1.9589	0.376712
15597195	-	TAA	TA	INTRN	-	NM_021804.2:c.1071-759delT()	5	0	78	10	166	1.60241	0.060241
15597195	-	TAA	T	INTRN	-	NM_021804.2:c.1071-759_1071-758delTT()	2	0	81	4	166	1.60241	0.0240964
15597835	rs4646153	C	T	INTRN	Benign	NM_021804.2:c.1071-1397G>A()	29	18	2	76	98	2.02041	0.77551
15598024	rs4646152	A	G	INTRN	Benign	NM_021804.2:c.1070+1320T>C()	23	18	9	64	100	1.72	0.64
15598189	-	AAGG	A	INTRN	-	NM_021804.2:c.1070+1152_1070+1154delCCT()	1	0	90	2	182	1.7033	0.010989
15599892	rs138373349:rs4646148	T	TTTAA	INTRN	-	NM_021804.2:c.901-380_901-379insTTAA()	12	1	25	25	76	1.92105	0.328947
15600215	rs2048684	A	C	INTRN	Benign	NM_021804.2:c.901-702T>G()	23	18	10	64	102	1.96078	0.627451
15600691	rs2316904	C	T	INTRN	Benign	NM_021804.2:c.901-1178G>A()	27	29	12	83	136	2.11765	0.610294
15600744	rs4646147	T	A	INTRN	Benign	NM_021804.2:c.901-1231A>T()	27	5	37	59	138	2.11594	0.427536
15600879	rs11394305:rs773423496	C	CA	INTRN	-	NM_021804.2:c.901-1367dupT()	21	1	36	43	116	1.75862	0.37069
15601274	rs2316903	G	T	INTRN	Benign	NM_021804.2:c.901-1761C>A()	16	17	9	49	84	1.88095	0.583333
15601343	rs4646188	A	G	INTRN	Benign	NM_021804.2:c.901-1830T>C()	1	9	64	11	148	1.62162	0.0743243
15601402	rs1043432251	AT	A	INTRN	-	NM_021804.2:c.901-1890delA()	2	0	102	4	208	1.59615	0.0192308
15601562	-	AT	A	INTRN	-	NM_021804.2:c.900+2035delA()	4	1	77	9	164	1.7561	0.054878
15601652	-	A	G	INTRN	Benign	NM_021804.2:c.900+1946T>C()	0	1	118	1	238	1.7479	0.00420168
15601719	rs4646143	T	C	INTRN	Benign	NM_021804.2:c.900+1879A>G()	40	29	4	109	146	2.0137	0.746575
15602056	rs201424204	CTCTT	C	INTRN	-	NM_021804.2:c.900+1538_900+1541delAAGA()	1	0	98	2	198	1.67677	0.010101
15603064	rs4646142	G	C	INTRN	Benign	NM_021804.2:c.900+534C>G()	1	8	85	10	188	1.7234	0.0531915
15604865	rs1514279	G	A	INTRN	Benign	NM_021804.2:c.802+1011C>T()	21	27	1	69	98	1.97959	0.704082
15606024	-	T	TTC	INTRN	-	NM_021804.2:c.697-45_697-44dupGA()	0	1	541	1	1084	22.1052	0.000922509
15606028	-	A	ATTGT	INTRN	-	NM_021804.2:c.697-48_697-47insACAA()	0	1	541	1	1084	21.3985	0.000922509
15606029	-	A	ATTACTTT	INTRN	-	NM_021804.2:c.697-49_697-48insAAAGTAA()	0	1	541	1	1084	21.2786	0.000922509
15606141	rs34161673	CT	C	INTRN	-	NM_021804.2:c.697-161delA()	1	3	327	5	662	6.43202	0.00755287
15607650	rs971249	T	C	INTRN	Benign	NM_021804.2:c.584-71A>G()	278	142	100	698	1040	11.0827	0.671154
15608386	rs2158083	C	T	INTRN	Benign	NM_021804.2:c.584-807G>A()	22	21	10	65	106	1.92453	0.613208
15608499	rs2048683	T	G	INTRN	Benign	NM_021804.2:c.584-920A>C()	28	16	14	72	116	1.87931	0.62069
15608952	rs757066	C	T	INTRN	Benign	NM_021804.2:c.583+884G>A()	16	15	10	47	82	1.90244	0.573171
15609512	rs996028272	T	TC	INTRN	-	NM_021804.2:c.583+323dupG()	1	0	140	2	282	1.75177	0.0070922
15610348	rs2285666	C	T	SPLIR	Benign	NM_021804.2:c.439+4G>A()	66	89	383	221	1076	32.9926	0.20539
15611514	rs146122606:rs57823828	A	AAAGGAAGG	INTRN	-	NM_021804.2:c.346-1077_346-1070dupCCTTCCTT()	34	0	46	68	160	2.175	0.425
15612443	rs397686765:rs398087648	GA	G	INTRN	-	NM_021804.2:c.345+524delT()	24	2	24	50	100	1.86	0.5
15613300	-	ACT	A	INTRN	-	NM_021804.2:c.187-176_187-175delAG()	2	5	305	9	624	3.65064	0.0144231
15614056	-	A	G	INTRN	Benign	NM_021804.2:c.187-930T>C()	0	1	60	1	122	1.42623	0.00819672
15614145	rs2023802	G	A	INTRN	Benign	NM_021804.2:c.187-1019C>T()	26	13	13	65	104	1.88462	0.625
15614663	rs397822493:rs768560726	G	GT	INTRN	-	NM_021804.2:c.187-1538dupA()	18	0	27	36	90	1.73333	0.4
15615453	rs4646127	A	G	INTRN	Benign	NM_021804.2:c.187-2327T>C()	31	25	12	87	136	1.82353	0.639706
15615497	rs141554379	C	CA	INTRN	-	NM_021804.2:c.187-2372dupT()	6	1	22	13	58	1.55172	0.224138
15616103	rs34481900:rs397724545	C	CA	NOCDS	-	NR_126564.1:n.-4901_-4900insA()/NM_021804.2:c.186+2745dupT()	20	0	26	40	92	1.82609	0.434783
15616753	rs754020501	CTATTAAAA	C	NOCDS	-	NR_126564.1:n.-4250_-4243delTATTAAAA()/NM_021804.2:c.186+2088_186+2095delTTTTAATA()	1	0	79	2	160	1.6	0.0125
15616796	rs4646124	T	C	NOCDS	Benign	NR_126564.1:n.-4208T>C()/NM_021804.2:c.186+2053A>G()	21	1	35	43	114	1.75439	0.377193
15617286	-	GA	G	NOCDS	-	NR_126564.1:n.-3717delA()/NM_021804.2:c.186+1562delT()	0	1	73	1	148	1.71622	0.00675676
15617708	-	CA	C	NOCDS	-	NR_126564.1:n.-3295delA()/NM_021804.2:c.186+1140delT()	1	1	127	3	258	1.85271	0.0116279
15617736	rs4646120	G	A	NOCDS	Benign	NR_126564.1:n.-3268G>A()/NM_021804.2:c.186+1113C>T()	33	5	59	71	194	1.98969	0.365979
15617820	-	CA	C	NOCDS	-	NR_126564.1:n.-3183delA()/NM_021804.2:c.186+1028delT()	4	0	91	8	190	1.50526	0.0421053
15617820	-	CA	CAA	NOCDS	-	NR_126564.1:n.-3183dupA()/NM_021804.2:c.186+1027dupT()	2	1	92	5	190	1.50526	0.0263158
15618061	rs2106809	A	G	NOCDS	Benign	NR_126564.1:n.-2943A>G()/NM_021804.2:c.186+788T>C()	1	15	83	17	198	1.72727	0.0858586
15618063	rs1978124	T	C	NOCDS	Benign	NR_126564.1:n.-2941T>C()/NM_021804.2:c.186+786A>G()	24	5	51	53	160	1.925	0.33125
15619384	-	GA	G	NOCDS	-	NR_126564.1:n.-1619delA()/NM_021804.2:c.-103-248delT()	1	0	93	2	188	1.61702	0.0106383

## Sheet: Table S10
Table S10. Allele frequencies in different populations for functional variants detected in the Russian population
Variant	FIN	EAS	AFR	NFE_EST	NFE_ONF	NFE_SEU	NFE_NWE	NFE	RUS
rs35803318	0.017	0	0.007	0.021	0.044	0.056	0.047	0.044	0.03
rs41303171	0.028	0	0.003	0.015	0.027	0.012	0.026	0.025	0.018
rs113691336	0.677	0.998	0.888	0.636	0.608	0.73	0.629	0.629	0.609
rs971249	0.67	0.998	0.767	0.636	0.604	0.726	0.628	0.628	0.671
rs2285666	0.192	0.548	0.221	0.199	0.201	0.206	0.196	0.2	0.205

[truncated: 1 more sheets: Table S11]
